# Supplementary material for: Biogeographical Evidences Help Revealing the Origin of Hainan Island
Source: PLoS One. 2016 Apr 7;11(4):e0151941. doi: 10.1371/journal.pone.0151941 (PMC4824349; doi:10.1371/journal.pone.0151941)
Supplement: S1 Appendix — (The circumscriptions of families follow APG II, and species nomenclature follows w3TROPICOS (http://mobot.mobot.org/W3T/Search/vast.html). (XLS) [file pone.0151941.s001.xls]

## Sheet: Sheet1
Family names	Species names
Acanthaceae	Cosmianthemum knoxiifolium (C. B. Clarke) B. Hansen
Acanthaceae	Cosmianthemum viriduliflorum (C. Y. Wu & H. S. Lo) H. S. Lo
Acanthaceae	Cystacanthus colaniae (Benoist) Y. F. Deng
Acanthaceae	Cystacanthus pyramidalis Benoist
Acanthaceae	Codonacanthus pauciflorus (Nees) Nees
Acanthaceae	Andrographis laxiflora (Bl.) Lindau
Acanthaceae	Clinacanthus nutans (Burm. f.) Lindau
Acanthaceae	Leptostachya wallichii Nees
Acanthaceae	Pararuellia hainanensis C. Y. Wu & H. S. Lo
Acanthaceae	Strobilanthes anamitica Kuntze
Acanthaceae	Strobilanthes chinensis (Nees) J. R. I. Wood & Y. F. Deng
Acanthaceae	Strobilanthes cusia (Nees) Kuntze
Acanthaceae	Strobilanthes dalzielii (W. W. Smith) Benoist
Acanthaceae	Strobilanthes dimorphotricha Hance
Acanthaceae	Strobilanthes longespicata Hayata
Acanthaceae	Strobilanthes longzhouensis H. S. Lo & D. Fang
Acanthaceae	Strobilanthes pateriformis Lindau
Acanthaceae	Strobilanthes tetrasperma (Champion ex Bentham) Druce
Acanthaceae	Acanthus ebracteatus Vahl
Acanthaceae	Acanthus ilicifolius Linnaeus
Acanthaceae	Blepharis maderaspatensis (Linnaeus) B. Heyne ex Roth
Acanthaceae	Peristrophe bivalvis (Linnaeus) Merrill
Acanthaceae	Peristrophe fera C. B. Clarke
Acanthaceae	Peristrophe floribunda (Hemsley) C. Y. Wu & H. S. Lo
Acanthaceae	Peristrophe japonica (Thunb.) Bremek.
Acanthaceae	Peristrophe lanceolaria (Roxb.) Nees
Acanthaceae	Peristrophe montana Nees
Acanthaceae	Peristrophe strigosa C. Y. Wu & H. S. Lo
Acanthaceae	Rungia pectinata (L.) Nees
Acanthaceae	Asystasia gangetica subsp. micrantha (Nees) Ensermu
Acanthaceae	Hypoestes purpurea (Linnaeus) R. Brown
Acanthaceae	Thunbergia eberhardtii Benoist
Acanthaceae	Thunbergia fragrans Roxb.
Acanthaceae	Thunbergia grandiflora (Roxb. ex Rottl.) Roxb.
Acanthaceae	Thunbergia lutea T. Anders.
Acanthaceae	Avicennia marina (Forssk?l) Vierhapper
Acanthaceae	Barleria cristata L.
Acanthaceae	Dicliptera chinensis (L.) Juss.
Acanthaceae	Hygrophila erecta (Burm. f.) Hochr.
Acanthaceae	Hygrophila phlomoides Nees
Acanthaceae	Hygrophila ringens (Linnaeus) R. Brown ex Sprengel
Acanthaceae	Justicia alboviridis Benoist
Acanthaceae	Justicia demissa N. H. Xia & Y. F. Deng
Acanthaceae	Justicia diffusa Willdenow
Acanthaceae	Justicia gendarussa N. L. Burman
Acanthaceae	Justicia grossa C. B. Clarke
Acanthaceae	Justicia hainanensis (C. Y. Wu & H. S. Lo) N. H. Xia & Y. F. Deng
Acanthaceae	Justicia kwangsiensis (H. S. Lo) H. S. Lo
Acanthaceae	Justicia loheri C.B.Clarke
Acanthaceae	Justicia multinodis Benoist
Acanthaceae	Justicia procumbens Linnaeus
Acanthaceae	Justicia quadrifaria (Nees) T. Anderson
Acanthaceae	Justicia ventricosa Wallich ex Hooker
Acanthaceae	Lepidagathis fasciculata (Retz.) Nees
Acanthaceae	Lepidagathis hainanensis H. S. Lo
Acanthaceae	Lepidagathis incurva Buchanan-Hamilton ex D. Don
Acanthaceae	Pseuderanthemum coudercii Benoist
Acanthaceae	Pseuderanthemum haikangense C. Y. Wu & H. S. Lo
Acanthaceae	Pseuderanthemum latifolium (Vahl) B. Hansen
Acanthaceae	Staurogyne concinnula (Hance) Kuntze
Acanthaceae	Staurogyne hainanensis C. Y. Wu & H. S. Lo
Acanthaceae	Staurogyne paotingensis C. Y. Wu & H. S. Lo
Acanthaceae	Staurogyne rivularis Merr.
Acanthaceae	Staurogyne sinica C. Y. Wu & H. S. Lo
Acanthaceae	Staurogyne stenophylla Merrill & Chun
Acanthaceae	Staurogyne strigosa C. Y. Wu & H. S. Lo
Acoraceae	Acorus gramineus Soland.
Actinidiaceae	Actinidia callosa var. discolor C. F. Liang in K. M. FengLindl. var. cal
Actinidiaceae	Actinidia latifolia (Gardner & Champion) Merrill
Actinidiaceae	Actinidia melliana Handel-Mazzetti
Actinidiaceae	Saurauia tristyla DC.
Aizoaceae	Tetragonia tetragonioides (Pallas) Kuntze
Aizoaceae	Glinus lotoides L.
Aizoaceae	Glinus oppositifolius (Linnaeus) Aug.
Aizoaceae	Sesuvium portulacastrum (Linnaeus) Linnaeus
Aizoaceae	Trianthema portulacastrum Linnaeus
Akaniaceae	Bretschneidera sinensis Hemsl. in Hook.
Alismataceae	Sagittaria guayanensis Kunth subsp. lappula (D. Don) Bogin
Alismataceae	Sagittaria potamogetonifolia Merrill
Alismataceae	Sagittaria pygmaea Miquel
Alismataceae	Sagittaria trifolia Linnaeus
Altingiaceae	Liquidambar formosana Hance
Altingiaceae	Altingia chinensis (Champ.) Oliver ex Hance
Altingiaceae	Altingia gracilipes Hemsley
Altingiaceae	Altingia obovata Merrill & Chun
Amaranthaceae	Atriplex repens Roth
Amaranthaceae	Psilotrichopsis curtisii (Oliver) C. C. Townsend var. hainanensis (F. C.
Amaranthaceae	Trichuriella monsoniae (Linnaeus f.) Bennet
Amaranthaceae	Allmania nodiflora (Linnaeus) R. Brown ex Wight
Amaranthaceae	Psilotrichum erythrostachyum Gagnepain
Amaranthaceae	Psilotrichum ferrugineum (Roxburgh) Moquin-Tandon
Amaranthaceae	Deeringia amaranthoides (Lamk.) Merr.
Amaranthaceae	Deeringia polysperma (Roxburgh) Moquin-Tandon
Amaranthaceae	Dysphania ambrosioides (Linnaeus) Mosyakin & Clemants
Amaranthaceae	Achyranthes aspera L.
Amaranthaceae	Achyranthes aspera var. indica Linnaeus
Amaranthaceae	Achyranthes bidentata Blume
Amaranthaceae	Achyranthes longifolia (Makino) Makino
Amaranthaceae	Aerva sanguinolenta (Linn.) Blume
Amaranthaceae	Aerva sanguinolenta var. minor (Hance) H. S. Kiu
Amaranthaceae	Arthrocnemum indicum (Willd.) Moq.
Amaranthaceae	Alternanthera philoxeroides (Mart.) Griseb.
Amaranthaceae	Alternanthera sessilis (L.) R. Br
Amaranthaceae	Celosia argentea Linn.
Amaranthaceae	Cyathula prostrata (L.) Blume
Amaranthaceae	Amaranthus blitum Linnaeus
Amaranthaceae	Amaranthus caudatus Linn.
Amaranthaceae	Amaranthus roxburghianus H. W. Kung
Amaranthaceae	Amaranthus spinosus
Amaranthaceae	Amaranthus viridis Linn.
Amaranthaceae	Chenopodium acuminatum subsp. virgatum (Thunberg) Kitamura
Amaranthaceae	Chenopodium album L.
Amaranthaceae	Chenopodium ficifolium Smith
Amaranthaceae	Suaeda australis (R. Brown) Moquin-Tandon
Anacardiaceae	Choerospondias axillaris (Roxb.) Burtt et Hill
Anacardiaceae	Toxicodendron succedaneum (L.) O. Kuntze
Anacardiaceae	Rhus chinensis Mill.
Anacardiaceae	Rhus chinensis var. roxburghii (DC.) Rehd.
Anacardiaceae	Lannea coromandelica (Houtt.) Merr.
Anacardiaceae	Buchanania latifolia Roxburgh
Anacardiaceae	Buchanania microphylla Engler
Anacardiaceae	Spondias lakonensis Pierre
Anacardiaceae	Spondias pinnata (L. f.) Kurz
Anacardiaceae	Pistacia chinensis Bunge
Ancistrocladaceae	Ancistrocladus tectorius (Loureiro) Merrill
Annonaceae	Chieniodendron hainanense (Merrill) Tsiang & P. T. Li
Annonaceae	Alphonsea hainanensis Merrill & Chun
Annonaceae	Alphonsea mollis Dunn
Annonaceae	Alphonsea monogyna Merr. et Chun
Annonaceae	Dasymaschalon glaucum Merrill & Chun
Annonaceae	Dasymaschalon rostratum Merr. et Chun
Annonaceae	Dasymaschalon trichophorum Merrill
Annonaceae	Disepalum petelotii (Merrill) D. M. Johnson
Annonaceae	Disepalum plagioneurum (Diels) D. M. Johnson
Annonaceae	Goniothalamus chinensis Merrill & Chun
Annonaceae	Goniothalamus gabriacianus (Baill.) Ast
Annonaceae	Goniothalamus gardneri J. D. Hooker & Thomson
Annonaceae	Goniothalamus howii Merrill & Chun
Annonaceae	Meiogyne kwangtungensis P. T. Li
Annonaceae	Mitrephora macclurei Weerasooriya & R. M. K. Saunders
Annonaceae	Mitrephora tomentosa J. D. Hooker & Thomson
Annonaceae	Orophea hainanensis Merrill
Annonaceae	Orophea hirsuta
Annonaceae	Orophea laui Leonardía & Kessler
Annonaceae	Orophea polycarpa A. Candolle
Annonaceae	Trivalvaria costata (J. D. Hooker & Thomson) I. M. Turner
Annonaceae	Artabotrys hainanensis R. E. Fries
Annonaceae	Artabotrys hexapetalus (L. f.) Bhandarj
Annonaceae	Artabotrys hongkongensis Hance
Annonaceae	Artabotrys pilosus Merrill & Chun
Annonaceae	Friesodielsia hainanensis Tsiang & P. T. Li
Annonaceae	Desmos chinensis Lour.
Annonaceae	Fissistigma glaucescens (Hance) Merrill
Annonaceae	Fissistigma maclurei Merr.
Annonaceae	Fissistigma oldhamii (Hemsl.) Merr.
Annonaceae	Fissistigma polyanthum (Hook. f. et Thoms.) Merr.
Annonaceae	Fissistigma retusum (H. Léveillé) Rehder
Annonaceae	Fissistigma shangtzeense Tsiang & P. T. Li
Annonaceae	Fissistigma tientangense
Annonaceae	Fissistigma tungfangense Tsiang & P. T. Li
Annonaceae	Fissistigma uonicum
Annonaceae	Fissistigma xylopetalum Tsiang et P. T. Li
Annonaceae	Miliusa balansae Finet et Gagnep.
Annonaceae	Miliusa horsfieldii (Bennett) Pierre
Annonaceae	Miliusa sinensis Finet. et Gagnep.
Annonaceae	Popowia pisocarpa (Blume) Endlicher
Annonaceae	Polyalthia cerasoides (Roxb.) Benth. et Hook. f. ex Bedd.
Annonaceae	Polyalthia laui Merrill
Annonaceae	Polyalthia littoralis (Blume) Boerlage
Annonaceae	Polyalthia obliqua J. D. Hooker & Thomson
Annonaceae	Polyalthia rumphii (Blume ex Henschel) Merrill
Annonaceae	Polyalthia suberosa (Roxburgh) Thwaites
Annonaceae	Uvaria boniana Finet & Gagnepain
Annonaceae	Uvaria calamistrata Hance
Annonaceae	Uvaria grandiflora Roxburgh ex Hornemann
Annonaceae	Uvaria macrophylla Roxburgh
Annonaceae	Uvaria rufa Bl.
Annonaceae	Uvaria tonkinensis Finet et Gagnep.
Annonaceae	Anaxagorea luzonensis A. Gray
Apiaceae	Peucedanum praeruptorum Dunn
Apiaceae	Cnidium monnieri (L.) Cuss.
Apiaceae	Glehnia littoralis F. Schmidt ex Miquel
Apiaceae	Oenanthe benghalensis (Roxb.) Benth. et Hook. f.
Apiaceae	Oenanthe javanica (Bl.) DC.
Apiaceae	Pimpinella diversifolia (Wall. ex) DC.
Apiaceae	Eryngium foetidum L.
Apiaceae	Hydrocotyle himalaica P. K. Mukerjee
Apiaceae	Hydrocotyle nepalensis Hook.
Apiaceae	Hydrocotyle sibthorpioides Lam.
Apiaceae	Hydrocotyle wilfordii Maximowicz
Apiaceae	Centella asiatica
Apiaceae	Centella asiatica (L.) Urban
Apiaceae	Sanicula lamelligera Hance
Apocynaceae	Trachelospermum asiaticum (Siebold & Zuccarini) Nakai in T. Mori
Apocynaceae	Trachelospermum jasminoides (Lindl.) Lem.
Apocynaceae	Sindechites chinensis (Merrill) Markgraf & Tsiang in Tsiang
Apocynaceae	Aganosma marginata (Roxburgh) G. Don
Apocynaceae	Aganosma schlechteriana H. Léveillé
Apocynaceae	Anodendron affine (Hook. et Arn.) Druce
Apocynaceae	Anodendron howii Tsiang
Apocynaceae	Anodendron punctatum Tsiang
Apocynaceae	Beaumontia brevituba Oliver
Apocynaceae	Chonemorpha splendens Chun & Tsiang
Apocynaceae	Chonemorpha verrucosa (Blume) D. J. Middleton
Apocynaceae	Kopsia arborea Blume
Apocynaceae	Kopsia hainanensis Tsiang
Apocynaceae	Parsonsia alboflavescens (Dennstedt) Mabberley
Apocynaceae	Pottsia grandiflora Markgr.
Apocynaceae	Pottsia laxiflora (Bl.) O. Ktze.
Apocynaceae	Urceola huaitingii (Chun & Tsiang) D. J. Middleton
Apocynaceae	Urceola micrantha (Wallich ex G. Don) D. J. Middleton
Apocynaceae	Urceola napeensis (Quintaret) D. J. Middleton
Apocynaceae	Urceola quintaretii (Pierre) D. J. Middleton
Apocynaceae	Urceola rosea (Hooker & Arnott) D. J. Middleton
Apocynaceae	Urceola xylinabariopsoides (Tsiang) D. J. Middleton
Apocynaceae	Vallaris solanacea (Roth) Kuntze
Apocynaceae	Hunteria zeylanica (Retzius) Gardner ex Thwaites
Apocynaceae	Strophanthus divaricatus (Lour.) Hook.
Apocynaceae	Strophanthus hispidus DC.
Apocynaceae	Alyxia odorata Wallich ex G. Don
Apocynaceae	Alyxia sinensis Champion ex Bentham
Apocynaceae	Ichnocarpus frutescens (Linn.) W. T. Aiton
Apocynaceae	Ichnocarpus jacquetii (Pierre) D. J. Middleton
Apocynaceae	Ichnocarpus polyanthus (Blume) P. I. Forster
Apocynaceae	Melodinus suaveolens (Hance) Champion ex Bentham
Apocynaceae	Cerbera manghas Linnaeus
Apocynaceae	Wrightia laevis Hook. f.
Apocynaceae	Wrightia pubescens R. Brown
Apocynaceae	Wrightia sikkimensis Gamble
Apocynaceae	Alstonia rostrata C. E. C. Fischer
Apocynaceae	Rauvolfia tiaolushanensis Tsiang
Apocynaceae	Rauvolfia verticillata (Lour.) Baill.
Apocynaceae	Tabernaemontana bovina Loureiro
Apocynaceae	Tabernaemontana bufalina Loureiro
Aponogetonaceae	Aponogeton lakhonensis A. Camus
Aquifoliaceae	Ilex angulata Merrill & Chun
Aquifoliaceae	Ilex austrosinensis C. J. Tseng
Aquifoliaceae	Ilex chapaensis Merr.
Aquifoliaceae	Ilex chinensis Sims
Aquifoliaceae	Ilex chuniana S. Y. Hu
Aquifoliaceae	Ilex cinerea Champion ex Bentham
Aquifoliaceae	Ilex cochinchinensis (Loureiro) Loesener
Aquifoliaceae	Ilex confertiflora Merrill
Aquifoliaceae	Ilex crenata Thunberg
Aquifoliaceae	Ilex dolichopoda Merrill & Chun
Aquifoliaceae	Ilex ficoidea Hemsley
Aquifoliaceae	Ilex godajam (Colebr.) Wall.
Aquifoliaceae	Ilex goshiensis Hayata
Aquifoliaceae	Ilex hainanensis Merr.
Aquifoliaceae	Ilex hanceana Maximowicz
Aquifoliaceae	Ilex huana C. J. Tseng ex S. K. Chen & Y. X. Feng
Aquifoliaceae	Ilex kaushue S. Y. Hu
Aquifoliaceae	Ilex kobuskiana S. Y. Hu
Aquifoliaceae	Ilex kwangtungensis Merrill
Aquifoliaceae	Ilex lancilimba Merrill
Aquifoliaceae	Ilex latifrons Chun
Aquifoliaceae	Ilex liangii S. Y. Hu
Aquifoliaceae	Ilex micrococca
Aquifoliaceae	Ilex nanningensis Handel-Mazzetti
Aquifoliaceae	Ilex nuculicava S. Y. Hu
Aquifoliaceae	Ilex nuculicava var. auctumnalis S. Y. Hu
Aquifoliaceae	Ilex nuculicava var. glabra S. Y. Hu
Aquifoliaceae	Ilex pubescens Hooker & Arnott
Aquifoliaceae	Ilex pubilimba Merrill & Chun
Aquifoliaceae	Ilex rotunda Thunb.
Aquifoliaceae	Ilex shimeica K. F. Kwok
Aquifoliaceae	Ilex sterrophylla Merrill & Chun
Aquifoliaceae	Ilex subficoidea S. Y. Hu
Aquifoliaceae	Ilex tamii T. R. Dudley
Aquifoliaceae	Ilex triflora Blume
Aquifoliaceae	Ilex viridis Champion ex Bentham
Araceae	Pinellia ternata (Thunb.) Breit.
Araceae	Arisaema hainanense C. Y. Wu ex H. Li
Araceae	Arisaema handelii Stapf ex Handel-Mazzetti
Araceae	Arisaema pattaniense Gagnep.
Araceae	Arisaema penicillatum N. E. Brown
Araceae	Aglaonema modestum Schott ex Engl.
Araceae	Amydrium hainanense (Ting & Wu ex H. Li
Araceae	Anadendrum montanum (Blume) Schott
Araceae	Colocasia antiquorum Schott
Araceae	Colocasia gigantea (Blume) Hook. f.
Araceae	Cyrtosperma merkusii (Hassk.) Schott
Araceae	Lasia spinosa (L.) Thwait.
Araceae	Rhaphidophora crassicaulis Engl. et Krause
Araceae	Rhaphidophora decursiva (Roxb.) Schott
Araceae	Rhaphidophora hongkongensis Schott
Araceae	Rhaphidophora laichauensis Gagn.
Araceae	Rhaphidophora lancifolia Schott
Araceae	Scindapsus maclurei (Merrill) Merrill & F. P. Metcalf
Araceae	Amorphophallus dunnii Tutcher
Araceae	Amorphophallus paeoniifolius (Dennstedt) Nicolson
Araceae	Alocasia cucullata (Lour.) Schott
Araceae	Alocasia hainanica N. E. Brown
Araceae	Alocasia longiloba Miq.
Araceae	Alocasia odora (Roxburgh) K. Koch
Araceae	Epipremnum pinnatum (L.) Engl.
Araceae	Pothos chinensis (Raf.) Merr.
Araceae	Pothos repens (Lour.) Druce
Araceae	Typhonium albidinervium C. Z. Tang & H. Li
Araceae	Typhonium blumei Nicolson & Sivadasan
Araceae	Typhonium trilobatum (Linnaeus) Schott
Araceae	Remusatia vivipara (Lodd.) Schott
Araceae	Homalomena hainanensis H. Li
Araceae	Homalomena occulta (Lour.) Schott
Araceae	Schismatoglottis hainanensis H. Li
Araceae	Pistia stratiotes Linn.
Araceae	Lemna minor L.
Araceae	Spirodela polyrrhiza (L.) Schleid.
Araceae	Wolffia arrhiza (L.) Hockel ex Wimmer
Araliaceae	Tetrapanax papyrifer (Hooker) K. Koch
Araliaceae	Acanthopanax trifoliatus (L.) Merr.
Araliaceae	Hedera nepalensis K. Koch var. sinensis (Tobler) Rehder
Araliaceae	Aralia armata (Wall.) Seem.
Araliaceae	Aralia decaisneana Hance
Araliaceae	Aralia finlaysoniana (Wallich ex G. Don) Seemann
Araliaceae	Heteropanax fragrans (Roxb.) Seem.
Araliaceae	Heteropanax hainanensis C. B. Shang
Araliaceae	Macropanax decandrus G. Hoo
Araliaceae	Brassaiopsis glomerulata (Bl) Regel
Araliaceae	Dendropanax dentiger (Harms) Merrill
Araliaceae	Dendropanax hainanensis (Merr. & Chun) Chun
Araliaceae	Dendropanax oligodontus Merrill & Chun
Araliaceae	Dendropanax proteus (Champion ex Bentham) Bentham
Araliaceae	Schefflera arboricola (Hayata) Merrill
Araliaceae	Schefflera hainanensis Merr. et Chun
Araliaceae	Schefflera heptaphylla (Linnaeus) Frodin
Arecaceae	Chuniophoenix hainanensis Burret
Arecaceae	Chuniophoenix humilis C. Z. Tang & T. L. Wu
Arecaceae	Daemonorops jenkinsiana (Griffith) Martius
Arecaceae	Pinanga baviensis Beccari
Arecaceae	Pinanga discolor Burret
Arecaceae	Plectocomia microstachys Burret
Arecaceae	Rhapis excelsa (Thunberg) A. Henry
Arecaceae	Rhapis gracilis Burret
Arecaceae	Phoenix loureiroi Kunth
Arecaceae	Arenga caudata (Loureiro) H. E. Moore
Arecaceae	Arenga westerhoutii Griff.
Arecaceae	Calamus egregius Burret
Arecaceae	Calamus gracilis Roxburgh
Arecaceae	Calamus hainanensis C. C. Chang & L. G. Xu ex R. H. Miao
Arecaceae	Calamus multispicatus Burret
Arecaceae	Calamus rhabdocladus Burret
Arecaceae	Calamus simplicifolius C. F. Wei
Arecaceae	Calamus tetradactyloides Burret
Arecaceae	Calamus tetradactylus Hance
Arecaceae	Calamus walkeri Hance
Arecaceae	Caryota maxima Blume ex Martius
Arecaceae	Caryota mitis Loureiro
Arecaceae	Licuala fordiana Beccari
Arecaceae	Licuala hainanensis A. J. Henderson
Arecaceae	Nypa fruticans Wurmb
Arecaceae	Livistona jenkinsiana Griffith
Arecaceae	Livistona saribus (Loureiro) Merrill ex Chevalier
Arecaceae	Cocos nucifera
Aristolochiaceae	Asarum epigynum Hayata
Aristolochiaceae	Thottea hainanensis (Merrill & W. Y. Chun) D. Hou
Aristolochiaceae	Aristolochia fangchi Y. C. Wu ex L. D. Chow & S. M. Hwang
Aristolochiaceae	Aristolochia fulvicoma Merrill & W. Y. Chun
Aristolochiaceae	Aristolochia hainanensis Merrill
Aristolochiaceae	Aristolochia howii Merrill & W. Y. Chun
Aristolochiaceae	Aristolochia jianfenglingensis Han Xu
Aristolochiaceae	Aristolochia ledongensis Han Xu
Aristolochiaceae	Aristolochia polymorpha S. M. Hwang
Aristolochiaceae	Aristolochia tagala Cham.
Asclepiadaceae	Pentastelma auritum Tsiang & P. T. Li
Asclepiadaceae	Cynanchum corymbosum Wight
Asclepiadaceae	Cynanchum insulanum (Hance) Hemsley
Asclepiadaceae	Cynanchum insulanum var. lineare (Tsiang & Zhang) Tsiang & Zhang
Asclepiadaceae	Dischidanthus urceolatus (Decaisne) Tsiang
Asclepiadaceae	Graphistemma pictum (Champion ex Bentham) Bentham & J. D. Hooker ex Maxi
Asclepiadaceae	Lygisma inflexum (Costantin) Kerr
Asclepiadaceae	Merrillanthus hainanensis Chun & Tsiang
Asclepiadaceae	Cosmostigma hainanense Tsiang
Asclepiadaceae	Hoya baishaensis S. Y. He & P. T. Li
Asclepiadaceae	Hoya bawanglingensis S. Y. He & P. T. Li
Asclepiadaceae	Hoya carnosa (Linnaeus f.) R. Brown
Asclepiadaceae	Hoya dasyantha Tsiang
Asclepiadaceae	Hoya fungii Merr.
Asclepiadaceae	Hoya fusca Wall.
Asclepiadaceae	Hoya griffithii J. D. Hooker
Asclepiadaceae	Hoya lasiogynostegia P. T. Li
Asclepiadaceae	Hoya ledongensis S. Y. He & P. T. Li
Asclepiadaceae	Hoya liangii Tsiang
Asclepiadaceae	Hoya ovalifolia Wight & Arnott
Asclepiadaceae	Hoya persicinicoronaria S. Y. He & P. T. Li
Asclepiadaceae	Hoya pottsii Traill
Asclepiadaceae	Hoya radicalis Tsiang & P. T. Li
Asclepiadaceae	Hoya villosa Costantin
Asclepiadaceae	Pentasachme caudatum Wallich ex Wight
Asclepiadaceae	Dregea volubilis (Linnaeus f.) Bentham ex J. D. Hooker
Asclepiadaceae	Calotropis gigantea (Linnaeus) W. T. Aiton
Asclepiadaceae	Periploca sepium Bunge
Asclepiadaceae	Toxocarpus fuscus Tsiang
Asclepiadaceae	Toxocarpus hainanensis Tsiang
Asclepiadaceae	Toxocarpus laevigatus Tsiang
Asclepiadaceae	Toxocarpus patens Tsiang
Asclepiadaceae	Toxocarpus wightianus Hooker & Arnott
Asclepiadaceae	Dischidia chinensis Champion ex Bentham
Asclepiadaceae	Dischidia nummularia R. Brown
Asclepiadaceae	Dischidia tonkinensis Costantin
Asclepiadaceae	Gymnanthera oblonga (N. L. Burman) P. S. Green
Asclepiadaceae	Heterostemma alatum Wight
Asclepiadaceae	Heterostemma brownii Hayata
Asclepiadaceae	Heterostemma grandiflorum Costantin
Asclepiadaceae	Heterostemma oblongifolium Costantin
Asclepiadaceae	Heterostemma sinicum Tsiang
Asclepiadaceae	Heterostemma tsoongii Tsiang
Asclepiadaceae	Gymnema hainanense Tsiang
Asclepiadaceae	Gymnema inodorum (Loureiro) Decaisne
Asclepiadaceae	Gymnema sylvestre (Retzius) Schultes
Asclepiadaceae	Ceropegia trichantha Hemsley
Asclepiadaceae	Cryptolepis sinensis (Lour.) Merr.
Asclepiadaceae	Gongronema napalense (Wallich) Decaisne
Asclepiadaceae	Sarcostemma acidum (Roxburgh) Voigt
Asclepiadaceae	Secamone bonii Costantin
Asclepiadaceae	Secamone elliptica R. Brown
Asclepiadaceae	Secamone ferruginea Pierre ex Costantin
Asclepiadaceae	Telosma cordata (N. L. Burman) Merrill
Asclepiadaceae	Telosma procumbens (Blanco) Merrill
Asclepiadaceae	Tylophora arenicola Merrill
Asclepiadaceae	Tylophora brownii Hayata
Asclepiadaceae	Tylophora cycleoides Tsiang
Asclepiadaceae	Tylophora flexuosa R. Brown
Asclepiadaceae	Tylophora glabra Costantin
Asclepiadaceae	Tylophora koi Merrill
Asclepiadaceae	Tylophora leptantha Tsiang
Asclepiadaceae	Tylophora ovata (Lindley) Hooker ex Steudel
Asclepiadaceae	Tylophora picta Tsiang
Asclepiadaceae	Tylophora rotundifolia Buchanan-Hamilton ex Wight
Asclepiadaceae	Tylophora secamonoides Tsiang
Asclepiadaceae	Marsdenia hainanensis Tsiang
Asclepiadaceae	Marsdenia tinctoria R. Brown
Asparagaceae	Aspidistra elatior Blume
Asparagaceae	Aspidistra fimbriata F. T. Wang & K. Y. Lang in K. Y. Lang
Asparagaceae	Aspidistra hainanensis Chun & How
Asparagaceae	Aspidistra minutiflora Stapf
Asparagaceae	Ophiopogon chingii Wang et Tang
Asparagaceae	Ophiopogon intermedius D. Don
Asparagaceae	Ophiopogon japonicus (Linn. f.) Ker-Gawl.
Asparagaceae	Ophiopogon platyphyllus Merrill & Chun
Asparagaceae	Ophiopogon reptans J. D. Hooker
Asparagaceae	Ophiopogon reversus C. C. Huang
Asparagaceae	Ophiopogon stenophyllus (Merr.) Rodrig.
Asparagaceae	Polygonatum punctatum Royle
Asparagaceae	Peliosanthes macrostegia Hance
Asparagaceae	Peliosanthes teta Andr.
Asparagaceae	Thysanotus chinensis Bentham
Asparagaceae	Asparagus cochinchinensis (Loureiro) Merrill
Asparagaceae	Dracaena angustifolia Roxb.
Asparagaceae	Dracaena cambodiana Pierre ex Gagnepain
Asparagaceae	Chlorophytum laxum R. Brown
Asteraceae	Hainanecio hainanensis (C. C. Chang & Y. C. Tseng) Y. Liu & Q. E. Yang
Asteraceae	Ainsliaea chapaensis Merrill
Asteraceae	Ainsliaea henryi Diels
Asteraceae	Ainsliaea latifolia (D. Don) Sch.-Bip.
Asteraceae	Ainsliaea reflexa Merrill
Asteraceae	Glossocardia bidens (Retzius) Veldkamp
Asteraceae	Hemisteptia lyrata (Bunge) Fischer & C. A. Meyer (Bunge) Bunge
Asteraceae	Paraprenanthes sororia (Miq.) Shih
Asteraceae	Youngia japonica (L.) DC.
Asteraceae	Youngia japonica subsp. elstonii (Hochreutiner) Babcock & Stebbins
Asteraceae	Carpesium abrotanoides L.
Asteraceae	Lactuca indica Linnaeus
Asteraceae	Launaea acaulis (Roxburgh) Babcock ex Kerr (Roxb.) Babc.
Asteraceae	Launaea sarmentosa (Willdenow) Kuntze
Asteraceae	Chrysanthemum indicum Linnaeus
Asteraceae	Duhaldea cappa (Buchanan-Hamilton ex D. Don) Pruski & Anderberg
Asteraceae	Sonchus wightianus Candolle
Asteraceae	Artemisia annua Linn.
Asteraceae	Artemisia hancei (Pampanini) Y. Ling & Y. R. Ling
Asteraceae	Artemisia indica Willd.
Asteraceae	Artemisia japonica Thumb.
Asteraceae	Artemisia japonica var. hainanensis Y. R. Ling
Asteraceae	Artemisia lactiflora Wallich ex Candolle
Asteraceae	Artemisia mongolica (Fisch. ex Bess.) Nakai
Asteraceae	Artemisia verlotorum Lamotte
Asteraceae	Artemisia vulgaris Linnaeus
Asteraceae	Aster asagrayi Makino
Asteraceae	Aster indicus Linnaeus
Asteraceae	Aster indicus var. collinus (Hance) Soejima & Igari
Asteraceae	Aster trinervius Roxburgh ex D. Don
Asteraceae	Aster trinervius subsp. ageratoides (Turczaninow) Grierson
Asteraceae	Cirsium japonicum Candolle
Asteraceae	Crepis lignea (Vaniot) Babcock
Asteraceae	Eupatorium chinense L.
Asteraceae	Eupatorium fortunei Turcz.
Asteraceae	Eupatorium japonicum Thunb.
Asteraceae	Eupatorium lindleyanum DC.
Asteraceae	Cissampelopsis volubilis (Bl.) Miq.
Asteraceae	Ixeridium gracile (DC.) Shih
Asteraceae	Ixeridium laevigatum (Blume) Pak & Kawano
Asteraceae	Ixeris chinensis (Thunberg) Kitagawa
Asteraceae	Ixeris japonica (N. L. Burman) Nakai
Asteraceae	Ixeris repens (Linnaeus) A. Gray
Asteraceae	Ixeris versicolor var.chrysantha Freyn
Asteraceae	Anisopappus chinensis (L.) Hook.
Asteraceae	Crassocephalum crepidioides (Benth.) S. Moore
Asteraceae	Grangea maderaspatana (L.) Poir.
Asteraceae	Laggera alata (D. Don) Sch.-Bip.
Asteraceae	Microglossa pyrifolia (Lam.) O. Kuntze
Asteraceae	Piloselloides hirsuta (Forssk?l) C. Jeffrey ex Cufodontis
Asteraceae	Calotis caespitosa C. C. Chang
Asteraceae	Blumea axillaris (Lamarck) Candolle
Asteraceae	Blumea balsamifera (L.) DC.
Asteraceae	Blumea clarkei J. D. Hooker
Asteraceae	Blumea fistulosa (Roxb.) Kurz.
Asteraceae	Blumea flava Candolle
Asteraceae	Blumea hieraciifolia (Sprengel) Candolle
Asteraceae	Blumea lacera (Burm. f.) DC.
Asteraceae	Blumea lanceolaria (Roxb.) Druce
Asteraceae	Blumea megacephala (Randeria) C. C. Chang & Y. Q. Tseng
Asteraceae	Blumea membranacea DC.
Asteraceae	Blumea napifolia DC.
Asteraceae	Blumea sericans (Kurz) J. D. Hooker
Asteraceae	Blumea sessiliflora Decaisne
Asteraceae	Blumea sinuata (Loureiro) Merrill
Asteraceae	Blumea virens DC.
Asteraceae	Dichrocephala integrifolia (L. f.) O. Ktze.
Asteraceae	Emilia sonchifolia (L.) DC.
Asteraceae	Emilia sonchifolia var. javanica (N. L. Burman) Mattfeld
Asteraceae	Gynura barbareifolia Gagnep.
Asteraceae	Gynura bicolor (Roxb. ex Willd.) DC.
Asteraceae	Gynura divaricata (L.) DC.
Asteraceae	Gynura procumbens (Lour.) Merr.
Asteraceae	Gynura pseudochina (L.) DC.
Asteraceae	Sphaeranthus africanus L.
Asteraceae	Ageratum conyzoides L.
Asteraceae	Ageratum houstonianum Miller
Asteraceae	Soliva anthemifolia (Jussieu) R. Brown
Asteraceae	Sphagneticola calendulacea (Linnaeus) Pruski
Asteraceae	Tridax procumbens L.
Asteraceae	Wollastonia biflora (Linnaeus) Candolle
Asteraceae	Wollastonia montana (Blume) Candolle
Asteraceae	Acanthospermum hispidum Candolle
Asteraceae	Epaltes australis Less.
Asteraceae	Epaltes divaricata (Linnaeus) Cassini
Asteraceae	Mikania cordata (Burm. f.) B. L. Robinson
Asteraceae	Centipeda minima (L.) A. Br.
Asteraceae	Lagenophora stipitata (Labill.) Druce
Asteraceae	Acmella paniculata (Wallich ex Candolle) R. K. Jansen
Asteraceae	Adenostemma lavenia (L.) O. Kuntze
Asteraceae	Adenostemma lavenia var. latifolium (D. Don) Handel-Mazzetti
Asteraceae	Adenostemma lavenia var. parviflorum (Blume) Hochreutiner
Asteraceae	Blainvillea acmella (L.) Phillipson
Asteraceae	Conyza stricta Willd.
Asteraceae	Eclipta prostrata (L.) L.
Asteraceae	Elephantopus scaber L.
Asteraceae	Elephantopus tomentosus
Asteraceae	Enydra fluctuans Lour.
Asteraceae	Eschenbachia leucantha (D. Don) Brouillet
Asteraceae	Pluchea indica (Linnaeus) Lessing
Asteraceae	Pluchea pteropoda Hemsley ex Forbes & Hemsley
Asteraceae	Pterocaulon redolens (Willdenow) Fernández-Villar
Asteraceae	Siegesbeckia pubescens Makino
Asteraceae	Sigesbeckia orientalis Linnaeus
Asteraceae	Vernonia aspera Buch.-Ham.
Asteraceae	Vernonia chunii C. C. Chang
Asteraceae	Vernonia cinerea (L.) Less.
Asteraceae	Vernonia cumingiana Benth.
Asteraceae	Vernonia gratiosa Hance
Asteraceae	Vernonia patula (Dryand.) Merr.
Asteraceae	Vernonia solanifolia Benth.
Asteraceae	Bidens bipinnata L.
Asteraceae	Bidens biternata (Lour.) Merr.
Asteraceae	Bidens pilosa L.
Asteraceae	Erigeron annuus (L.) Pers.
Asteraceae	Erigeron bonariensis Linnaeus
Asteraceae	Erigeron canadensis Linnaeus
Asteraceae	Erigeron sumatrensis
Asteraceae	Gnaphalium pensylvanicum Willd.
Asteraceae	Gnaphalium polycaulon Pers.
Asteraceae	Pseudognaphalium affine (D. Don) Anderberg
Asteraceae	Pseudognaphalium hypoleucum (Candolle) Hilliard & B. L. Burtt
Asteraceae	Senecio scandens Buch.-Ham.
Asteraceae	Senecio stauntonii Candolle
Asteraceae	Xanthium sibiricum Patrin
Balanophoraceae	Balanophora abbreviata Blume
Balanophoraceae	Balanophora harlandii J. D. Hooker
Balanophoraceae	Balanophora indica (Arnott) Griffith
Balanophoraceae	Balanophora laxiflora Hemsl.
Balanophoraceae	Balanophora saxicola F.W.Xing & Z.X. Li
Balsaminaceae	Hydrocera triflora (Linnaeus) Wight & Arnott
Balsaminaceae	Impatiens chinensis L.
Balsaminaceae	Impatiens hainanensis Y. L. Chen
Begoniaceae	Begonia augustinei Hemsl.
Begoniaceae	Begonia cathayana Hemsl.
Begoniaceae	Begonia cavaleriei Levl.
Begoniaceae	Begonia fimbristipula Hance
Begoniaceae	Begonia hainanensis Chun & F. Chun
Begoniaceae	Begonia handelii Irmscher
Begoniaceae	Begonia howii Merrill & Chun
Begoniaceae	Begonia longifolia Blume
Begoniaceae	Begonia palmata D. Don
Begoniaceae	Begonia palmata var. bowringiana (Champ. et Benth.) J. Golding et C. Kar
Begoniaceae	Begonia peltatifolia H. L. Li
Begoniaceae	Begonia taiwaniana Hayata
Berberidaceae	Mahonia oiwakensis Hayata
Betulaceae	Betula alnoides Buch.-Ham. ex D. Don
Betulaceae	Carpinus londoniana var. lanceolata (Handel-Mazzetti) P. C. Li in P. C.
Bignoniaceae	Mayodendron igneum (Kurz) Kurz
Bignoniaceae	Oroxylum indicum (Linnaeus) Bentham ex Kurz
Bignoniaceae	Radermachera frondosa Chun & How
Bignoniaceae	Radermachera hainanensis Merrill
Bignoniaceae	Stereospermum colais (Buchanan-Hamilton ex Dillwyn) Mabberley
Bignoniaceae	Dolichandrone cauda-felina (Hance) Benth. et Hook. f.
Bignoniaceae	Dolichandrone spathacea (L. f.) Baillon ex Schumann
Bignoniaceae	Dolichandrone stipulata (Wall.) Benth. et Hook. f.
Boraginaceae	Bothriospermum zeylanicum (J. Jacquin) Druce
Boraginaceae	Anchusa ovata Lehmann
Boraginaceae	Cynoglossum furcatum Wallich
Boraginaceae	Cynoglossum lanceolatum Forssk?l
Boraginaceae	Carmona microphylla (Lamarck) G. Don
Boraginaceae	Coldenia procumbens Linnaeus
Boraginaceae	Cordia cochinchinensis Gagnepain
Boraginaceae	Cordia dichotoma G. Forster
Boraginaceae	Cordia furcans Johnst.
Boraginaceae	Cordia subcordata Lamarck
Boraginaceae	Ehretia acuminata R. Brown
Boraginaceae	Ehretia asperula Zollinger & Moritzi
Boraginaceae	Ehretia changjiangensis F. W. Xing & Z. X. Li
Boraginaceae	Ehretia dicksonii Hance
Boraginaceae	Ehretia hainanensis I. M. Johnston
Boraginaceae	Ehretia laevis Roxburgh
Boraginaceae	Ehretia longiflora Champ.
Boraginaceae	Ehretia resinosa Hance
Boraginaceae	Heliotropium indicum L.
Boraginaceae	Heliotropium marifolium Retzius
Boraginaceae	Heliotropium strigosum Willd.
Boraginaceae	Tournefortia argentea Linnaeus f.
Boraginaceae	Tournefortia montana Lour.
Brassicaceae	Cardamine flexuosa With.
Brassicaceae	Cardamine hirsuta L.
Brassicaceae	Cardamine scutata
Brassicaceae	Lepidium virginicum Linnaeus
Brassicaceae	Rorippa dubia (Pers.) Hara
Brassicaceae	Rorippa globosa (Turcz.) Hayek
Brassicaceae	Rorippa indica (L.) Hiern
Burmanniaceae	Burmannia chinensis Gandoger
Burmanniaceae	Burmannia coelestis D. Don
Burmanniaceae	Burmannia cryptopetala Makino
Burmanniaceae	Burmannia disticha Linn.
Burmanniaceae	Burmannia itoana Makino
Burmanniaceae	Burmannia oblonga Ridley
Burmanniaceae	Burmannia wallichii (Miers) J. D. Hooker
Burseraceae	Garuga floribunda Decne.
Burseraceae	Garuga pinnata Roxb.
Burseraceae	Canarium album (Lour.) Rauesch.
Burseraceae	Canarium pimela Leenh.
Buxaceae	Buxus hainanensis Merrill
Buxaceae	Buxus harlandii Hance
Buxaceae	Buxus myrica Levl.
Buxaceae	Buxus pubiramea Merrill & Chun
Buxaceae	Buxus sinica (Rehder & E. H. Wilson) M. Cheng
Buxaceae	Sarcococca vagans Stapf
Calophyllaceae	Calophyllum inophyllum L.
Calophyllaceae	Calophyllum membranaceum Gardner & Champion
Campanulaceae	Campanumoea javanica Bl.
Campanulaceae	Cyclocodon lancifolius (Roxburgh) Kurz
Campanulaceae	Wahlenbergia marginata (Thunb.) A. DC.
Campanulaceae	Lobelia alsinoides Lamarck
Campanulaceae	Lobelia chinensis Loureiro
Campanulaceae	Lobelia hainanensis F. E. Wimmer
Campanulaceae	Lobelia nummularia Lamarck
Campanulaceae	Lobelia zeylanica Linnaeus
Capparidaceae	Stixis sauveolens (Roxb.) Pierre
Capparidaceae	Capparis acutifolia Sweet
Capparidaceae	Capparis assamica Hook. f. et Th.
Capparidaceae	Capparis cantoniensis Lour.
Capparidaceae	Capparis dasyphylla
Capparidaceae	Capparis formosana Hemsley
Capparidaceae	Capparis hainanensis Oliver
Capparidaceae	Capparis lanceolaris Candolle
Capparidaceae	Capparis membranifolia Kurz
Capparidaceae	Capparis micracantha DC.
Capparidaceae	Capparis pubiflora Candolle
Capparidaceae	Capparis sabiifolia J. D. Hooker & Thomson
Capparidaceae	Capparis sepiaria L.
Capparidaceae	Capparis sunbisiniana M. L. Zhang & G. C. Tucker
Capparidaceae	Capparis versicolor Griffith
Capparidaceae	Capparis zeylanica L.
Capparidaceae	Cleome rutidosperma DC.
Capparidaceae	Cleome viscosa L.
Capparidaceae	Crateva formosensis (Jacobs) B. S. Sun
Capparidaceae	Crateva magna (Loureiro) Candolle
Capparidaceae	Crateva religiosa G. Forster
Capparidaceae	Crateva trifoliata (Roxburgh) B. S. Sun
Capparidaceae	Crateva unilocularis Buch.-Ham.
Caprifoliaceae	Sambucus javanica Blume
Caprifoliaceae	Lonicera calvescens (Chun & F.C. How) P.S. Hsu & H.J. Wang
Caprifoliaceae	Lonicera confusa Candolle
Caprifoliaceae	Lonicera longiflora (Lindl.) DC.
Caprifoliaceae	Lonicera macrantha (D. Don) Spreng
Caprifoliaceae	Viburnum hainanense Merrill & Chun
Caprifoliaceae	Viburnum leiocarpum P. S. Hsu
Caprifoliaceae	Viburnum lutescens Blume
Caprifoliaceae	Viburnum odoratissimum Ker
Caprifoliaceae	Viburnum punctatum var. lepidotulum (Merrill & Chun) P. S. Hsu
Caprifoliaceae	Viburnum sempervirens K. Koch
Cardiopteridaceae	Cardiopteris quinqueloba
Caryophyllaceae	Dianthus longicalyx Miquel
Caryophyllaceae	Myosoton aquaticum (L.) Moench
Caryophyllaceae	Drymaria cordata (Linnaeus) Willdenow ex Schultes
Caryophyllaceae	Polycarpaea corymbosa (L.) Lam.
Caryophyllaceae	Polycarpaea gaudichaudii Gagnepain
Caryophyllaceae	Polycarpon prostratum (Forssk.) Aschers. et Schweinf. ex Aschers.
Caryophyllaceae	Stellaria media (L.) Cyrillus
Celastraceae	Glyptopetalum fengii (Chun & F. C. How) Ding Hou
Celastraceae	Glyptopetalum geloniifolium (Chun & F. C. How) C. Y. Cheng
Celastraceae	Glyptopetalum longipedicellatum (Merrill & Chun) C. Y. Cheng
Celastraceae	Loeseneriella merrilliana A. C. Smith
Celastraceae	Pleurostylia opposita (Wallich) Alston
Celastraceae	Microtropis obscurinervia Merrill & F. L. Freeman
Celastraceae	Microtropis paucinervia Merrill & Chun ex Merrill & F. L. Freeman
Celastraceae	Microtropis reticulata Dunn
Celastraceae	Microtropis submembranacea Merrill & F. L. Freeman
Celastraceae	Microtropis tetragona Merr. et Freem.
Celastraceae	Pristimera indica (Willdenow) A. C. Smith
Celastraceae	Celastrus hindsii Benth.
Celastraceae	Celastrus kusanoi Hayata
Celastraceae	Celastrus monospermus Roxb.
Celastraceae	Celastrus paniculatus Willd.
Celastraceae	Maytenus dongfangensis F. W. Xing & X. S. Qin
Celastraceae	Maytenus hainanensis (Merr. et Chun) C. Y. Cheng
Celastraceae	Salacia amplifolia Merrill ex Chun & F. C. How
Celastraceae	Salacia chinensis L.
Celastraceae	Salacia confertiflora Merrill
Celastraceae	Salacia hainanensis Chun & F. C. How
Celastraceae	Salacia viminea Wall.
Celastraceae	Euonymus chengii J. S. Ma
Celastraceae	Euonymus echinatus Wall.
Celastraceae	Euonymus fortunei (Turcz) Hand.-Mazz.
Celastraceae	Euonymus gibber Hance
Celastraceae	Euonymus gracillimus Hemsl.
Celastraceae	Euonymus hainanensis Chun & F. C. How
Celastraceae	Euonymus laxiflorus Champ. ex Benth.
Celastraceae	Euonymus nitidus Benth.
Celastraceae	Euonymus potingensis Chun & F. C. How ex J. S. Ma
Celastraceae	Euonymus tonkinensis (Loesener) Loesener
Centrolepidaceae	Centrolepis banksii (R. Brown) Roemer & Schultes
Cephalotaxaceae	Cephalotaxus fortunei Hooker
Cephalotaxaceae	Cephalotaxus mannii Hook. f.
Cephalotaxaceae	Cephalotaxus sinensis (Rehd. et Wils.) Li
Chloranthaceae	Chloranthus fortunei (A. Gray) Solms Laubach
Chloranthaceae	Chloranthus henryi Hemsley in F. B. Forbes & Hemsley
Chloranthaceae	Chloranthus multistachys Pei
Chloranthaceae	Chloranthus serratus (Thunb.) Roem et Schult.
Chloranthaceae	Chloranthus spicatus (Thunb.) Makino
Chloranthaceae	Sarcandra glabra (Thunb.) Nakai
Chloranthaceae	Sarcandra glabra subsp. brachystachys (Blume) Verdcourt
Chloranthaceae	Hedyosmum orientale Merrill & Chun
Clethraceae	Clethra bodinieri Levl.
Clethraceae	Clethra fabri Hance
Clusiaceae	Garcinia multiflora Champion ex Bentham
Clusiaceae	Garcinia oblongifolia Champion ex Bentham
Clusiaceae	Garcinia oligantha Merrill
Colchicaceae	Disporum cantoniense (Lour.) Merr.
Colchicaceae	Disporum hainanense Merrill
Colchicaceae	Disporum sessile D.Don
Colchicaceae	Gloriosa superba L.
Colchicaceae	Iphigenia indica (L.) Kunth
Combretaceae	Quisqualis indica L.
Combretaceae	Lumnitzera littorea (Jack) Voigt
Combretaceae	Lumnitzera racemosa Willdenow
Combretaceae	Combretum pilosum Roxb.
Combretaceae	Combretum punctatum Bl. ssp. squamosum (Roxb. ex G. Don) Exell
Combretaceae	Combretum sundaicum Miquel
Combretaceae	Terminalia catappa L.
Combretaceae	Terminalia nigrovenulosa Pierre
Commelinaceae	Belosynapsis ciliata (Bl.) Rolla Rao
Commelinaceae	Dictyospermum conspicuum (Bl.) Hassk.
Commelinaceae	Amischotolype hispida (Less. et A. Rich.) Hong
Commelinaceae	Rhopalephora scaberrima (Blume) Faden
Commelinaceae	Cyanotis arachnoidea C. B. Clarke
Commelinaceae	Cyanotis axillaris (Linnaeus) D. Don ex Sweet
Commelinaceae	Cyanotis cristata (Linn.) D. Don
Commelinaceae	Cyanotis loureiroana (Schultes & J. H. Schultes) Merrill
Commelinaceae	Cyanotis vaga (Lour.) Roem.
Commelinaceae	Murdannia bracteata (C. B. Clarke) O. Kuntze
Commelinaceae	Murdannia edulis (Stokes) Faden
Commelinaceae	Murdannia kainantensis (Masamune) D. Y. Hong
Commelinaceae	Murdannia loriformis (Hassk.) Rolla Rao
Commelinaceae	Murdannia medica (Loureiro) D. Y. Hong
Commelinaceae	Murdannia nudiflora (Linn.) Brenan
Commelinaceae	Murdannia simplex (Vahl) Brenan
Commelinaceae	Murdannia spectabilis (Kurz) Faden
Commelinaceae	Murdannia spirata (Linn.) Br¨?ckn.
Commelinaceae	Murdannia triquetra (Wallich ex C. B. Clarke) Brückner
Commelinaceae	Murdannia vaginata (Linnaeus) Brückner
Commelinaceae	Commelina benghalensis Linn.
Commelinaceae	Commelina communis Linn.
Commelinaceae	Commelina diffusa N. L. Burman
Commelinaceae	Commelina paludosa Bl.
Commelinaceae	Floscopa scandens Lour.
Commelinaceae	Pollia hasskarlii R. S. Rao
Commelinaceae	Pollia secundiflora (Blume) R. C. Bakhuizen
Commelinaceae	Pollia siamensis (Craib) Faden ex D. Y. Hong
Commelinaceae	Pollia thyrsiflora (Bl.) Endl.
Connaraceae	Agelaea trinervis (Llanos) Merrill
Connaraceae	Cnestis palala (Loureiro) Merrill
Connaraceae	Ellipanthus glabrifolius Merrill
Connaraceae	Connarus paniculatus Roxb.
Connaraceae	Rourea microphylla (Hooker & Arnott) Planchon
Connaraceae	Rourea minor (Gaerth.) Leenh.
Convolvulaceae	Calystegia hederacea Wallich
Convolvulaceae	Dinetus racemosus (Wallich) Sweet
Convolvulaceae	Tridynamia megalantha (Merrill) Staples
Convolvulaceae	Hewittia malabarica (Linnaeus) Suresh
Convolvulaceae	Neuropeltis racemosa Wall.
Convolvulaceae	Stictocardia tiliifolia (Desrousseaux) H. Hallier
Convolvulaceae	Argyreia acuta Loureiro
Convolvulaceae	Argyreia capitiformis (Poiret) van Ooststroom
Convolvulaceae	Argyreia mollis (N. L. Burman) Choisy
Convolvulaceae	Argyreia osyrensis (Roth.) Choisy
Convolvulaceae	Erycibe elliptilimba Merrill & Chun
Convolvulaceae	Erycibe hainanensis Merrill
Convolvulaceae	Erycibe myriantha Merrill
Convolvulaceae	Erycibe obtusifolia Bentham
Convolvulaceae	Erycibe oligantha Merrill & Chun
Convolvulaceae	Lepistemon binectariferum (Wallich) Kuntze
Convolvulaceae	Lepistemon binectariferum var. trichocarpum (Gagnepain) van Ooststroom
Convolvulaceae	Lepistemon lobatum Pilger
Convolvulaceae	Xenostegia tridentata (Linnaeus) D. F. Austin & Staples
Convolvulaceae	Cuscuta australis R. Brown
Convolvulaceae	Cuscuta chinensis Lam.
Convolvulaceae	Cuscuta japonica Choisy
Convolvulaceae	Dichondra micrantha Urban
Convolvulaceae	Evolvulus alsinoides (L.) L.
Convolvulaceae	Evolvulus alsinoides var. decumbens (R. Brown) van Ooststroom
Convolvulaceae	Ipomoea aculeata var. mollissima (Zollinger) H. Hallier ex van Ooststroo
Convolvulaceae	Ipomoea fimbriosepala Choisy
Convolvulaceae	Ipomoea imperati (Vahl) Grisebach
Convolvulaceae	Ipomoea indica (J. Burman) Merrill
Convolvulaceae	Ipomoea littoralis (Linnaeus) Blume
Convolvulaceae	Ipomoea marginata (Desrousseaux) Verdcourt
Convolvulaceae	Ipomoea mauritiana Jacquin
Convolvulaceae	Ipomoea obscura (Linnaeus) Ker Gawler
Convolvulaceae	Ipomoea pes-caprae (Linnaeus) R. Brown
Convolvulaceae	Ipomoea pes-tigridis L.
Convolvulaceae	Ipomoea pileata Roxb.
Convolvulaceae	Ipomoea polymorpha Roemer & Schultes
Convolvulaceae	Ipomoea sumatrana (Miquel) van Ooststroom
Convolvulaceae	Ipomoea triloba Linnaeus
Convolvulaceae	Ipomoea violacea Linnaeus
Convolvulaceae	Jacquemontia paniculata (N. L. Burman) H. Hallier
Convolvulaceae	Jacquemontia paniculata var. lanceolata S. H. Huang
Convolvulaceae	Merremia boisiana (Gagnep.) Ooststr.
Convolvulaceae	Merremia emarginata (N. L. Burman) H. Hallier
Convolvulaceae	Merremia hainanensis H. S. Kiu
Convolvulaceae	Merremia hederacea (N. L. Burman) H. Hallier
Convolvulaceae	Merremia hirta (Linnaeus) Merrill
Convolvulaceae	Merremia quinata (R. Brown) van Ooststroom
Convolvulaceae	Merremia umbellata ssp. orientalis (Hall. f.) Ooststr.
Convolvulaceae	Merremia vitifolia (Burm. f.) Hall. f.
Convolvulaceae	Operculina turpethum (L.) S. Manso
Cornaceae	Aucuba chinensis Bentham
Cornaceae	Nyssa javanica (Blume) Wangerin
Cornaceae	Cornus controversa Hemsley
Cornaceae	Cornus macrophylla Wall.
Cornaceae	Cornus walteri Wanger
Cornaceae	Mastixia pentandra subsp. cambodiana (Pierre) K. M. Matthew
Cornaceae	Alangium barbatum (R. Br.) Baill.
Cornaceae	Alangium chinense (Lour.) Harms
Cornaceae	Alangium faberi Oliv.
Cornaceae	Alangium faberi var. platyphyllum Chun & F. C. How
Cornaceae	Alangium kurzii Craib
Cornaceae	Alangium kurzii var. handelii (Schnarf) W. P. Fang
Cornaceae	Alangium kurzii var. laxifolium (Y.C. Wu) W.P. Fang
Cornaceae	Alangium salviifolium (Linnaeus f.) Wangerin
Costaceae	Costus speciosus (Koen.) Smith
Costaceae	Costus tonkinensis Gagnep.
Crassulaceae	Sedum baileyi Praeger
Crassulaceae	Sedum stellariifolium Franch.
Crassulaceae	Kalanchoe ceratophylla Haworth
Crassulaceae	Kalanchoe integra (Medikus) Kuntze
Cucurbitaceae	Siraitia borneensis (Merr.) C. Jeffrey ex Lu et Z. Y. Zhang
Cucurbitaceae	Siraitia grosvenorii (Swingle) C. Jeffrey ex A. M. Lu & Zhi Y. Zhang
Cucurbitaceae	Gymnopetalum chinense (Loureiro) Merrill
Cucurbitaceae	Gymnopetalum scabrum (Loureiro) W. J. de Wilde & Duyfjes
Cucurbitaceae	Gynostemma laxum (Wall.) Cogn.
Cucurbitaceae	Gynostemma pentaphyllum (Thunb.) Makino
Cucurbitaceae	Gynostemma simplicifolium Bl.
Cucurbitaceae	Thladiantha cordifolia (Bl.) Cogn.
Cucurbitaceae	Neoalsomitra clavigera (Wallich) Hutchinson
Cucurbitaceae	Solena amplexicaulis (Lam.) Gandhi
Cucurbitaceae	Trichosanthes cucumeroides (Ser.) Maxim.
Cucurbitaceae	Trichosanthes cucumeroides var. hainanensis (Hayata) S. K. Chen
Cucurbitaceae	Trichosanthes dunniana L¨?vl.
Cucurbitaceae	Trichosanthes laceribractea Hayata
Cucurbitaceae	Trichosanthes pedata Merr. et Chun
Cucurbitaceae	Trichosanthes pilosa Loureiro
Cucurbitaceae	Trichosanthes reticulinervis C. Y. Wu ex S. K. Chen
Cucurbitaceae	Trichosanthes rosthornii Harms
Cucurbitaceae	Trichosanthes rosthornii var. multicirrata (C. Y. Cheng & C. H. Yueh) S.
Cucurbitaceae	Trichosanthes rubriflos Thorel ex Cayla
Cucurbitaceae	Trichosanthes tricuspidata Loureiro
Cucurbitaceae	Coccinia grandis (L.) Voigt
Cucurbitaceae	Diplocyclos palmatus (Linnaeus) C. Jeffrey
Cucurbitaceae	Momordica cochinchinensis (Lour.) Spreng.
Cucurbitaceae	Mukia javanica (Miq.) C. Jeffrey
Cucurbitaceae	Mukia maderaspatana (Linn.) M. J. Roem.
Cucurbitaceae	Zehneria bodinieri (H. Léveillé) W. J. de Wilde & Duyfjes
Cucurbitaceae	Zehneria japonica (Thunb.) S. K. Chen
Cupressaceae	Calocedrus macrolepis Kurz
Cycadaceae	Cycas changjiangensis N. Liu
Cycadaceae	Cycas hainanensis C. J. Chen
Cycadaceae	Cycas lingshuigensis G. A. Fu
Cycadaceae	Cycas shanyaensis G.A. Fu
Cycadaceae	Cycas taiwaniana Carruthers
Cymodoceaceae	Cymodocea rotundata Ascherson & Schweinfurth
Cymodoceaceae	Halodule pinifolia (Miki) Hartog
Cymodoceaceae	Halodule uninervis (Forssk?l) Ascherson
Cyperaceae	Trichophorum subcapitatum (Thwaites & Hooker) D. A. Simpson
Cyperaceae	Actinoschoenus thouarsii (Kunth) Bentham
Cyperaceae	Actinoscirpus grossus (Linnaeus f.) Goetghebeur & D. A. Simpson
Cyperaceae	Lepidosperma chinense Nees & Meyen ex Kunth
Cyperaceae	Tricostularia undulata (Thwaites) J. Kern
Cyperaceae	Gahnia baniensis Benl
Cyperaceae	Gahnia javanica Zollinger & Moritzi
Cyperaceae	Gahnia tristis Nees
Cyperaceae	Machaerina myriantha (Chun & F. C. How) Y. C. Tang
Cyperaceae	Bulbostylis barbata (Rottb.) Kunth
Cyperaceae	Bulbostylis densa (Wall.) Hand.-Mazz.
Cyperaceae	Bulbostylis puberula Kunth
Cyperaceae	Cladium jamaicence Crantz subsp. chinense (Nees) T. Koyama
Cyperaceae	Diplacrum caricinum R. Brown
Cyperaceae	Diplacrum reticulatum Holttum
Cyperaceae	Fimbristylis acuminata Vahl
Cyperaceae	Fimbristylis aestivalis (Retz.) Vahl
Cyperaceae	Fimbristylis aphylla Steud.
Cyperaceae	Fimbristylis bisumbellata (Forsk.) Bubani
Cyperaceae	Fimbristylis chingmaiensis S. M. Huang
Cyperaceae	Fimbristylis cinnamometorum (Vahl) Kunth
Cyperaceae	Fimbristylis complanata (Retz) Link
Cyperaceae	Fimbristylis cymosa R. Brown
Cyperaceae	Fimbristylis cymosa var. spathacea (Roth) T. Koyama
Cyperaceae	Fimbristylis dichotoma (L.) Vahl
Cyperaceae	Fimbristylis diphylloides Makino
Cyperaceae	Fimbristylis dipsacea (Rottb?ll) Bentham
Cyperaceae	Fimbristylis dura (Zollinger & Moritzi) Merrill
Cyperaceae	Fimbristylis eragrostis (Nees & Meyen) Hance
Cyperaceae	Fimbristylis fusca (Nees) C. B. clarke
Cyperaceae	Fimbristylis insignis Thwaites
Cyperaceae	Fimbristylis littoralis Gaudichaud
Cyperaceae	Fimbristylis longistipitata Tang & F. T. Wang
Cyperaceae	Fimbristylis nigrobrunnea Thwaites
Cyperaceae	Fimbristylis nutans (Retzius) Vahl
Cyperaceae	Fimbristylis ovata (Bum. f.) Kern.
Cyperaceae	Fimbristylis pauciflora R. Brown
Cyperaceae	Fimbristylis polytrichoides (Retzius) R. Brown
Cyperaceae	Fimbristylis quinquangularis (Vahl) Kunth
Cyperaceae	Fimbristylis rigidula Nees
Cyperaceae	Fimbristylis schoenoides (Rctz.) Vahl
Cyperaceae	Fimbristylis sericea R. Brown
Cyperaceae	Fimbristylis sieboldii Miquel ex Franchet & Savatier
Cyperaceae	Fimbristylis squarrosa Vahl
Cyperaceae	Fimbristylis squarrosa var. esquarrosa Makino
Cyperaceae	Fimbristylis subbispicata Nees & Meyen
Cyperaceae	Fimbristylis tetragona R. Brown
Cyperaceae	Fimbristylis thomsonii Boeckeler
Cyperaceae	Fimbristylis tristachya R. Brown
Cyperaceae	Fimbristylis umbellaris (Lamarck) Vahl
Cyperaceae	Fuirena ciliaris (Linnaeus) Roxburgh
Cyperaceae	Fuirena umbellata Rottb?ll
Cyperaceae	Hypolytrum hainanense (Merrill) Tang & F. T. Wang
Cyperaceae	Hypolytrum nemorum (Vahl) Spreng.
Cyperaceae	Hypolytrum paucistrobiliferum Tang & F. T. Wang
Cyperaceae	Kyllinga brevifolia Rottb?ll
Cyperaceae	Kyllinga bulbosa P. Beauvois
Cyperaceae	Kyllinga cylindrica Nees
Cyperaceae	Kyllinga melanosperma Nees
Cyperaceae	Kyllinga nemoralis (J. R. et G. Forst.) Dandy ex Hutch. et Dalziel
Cyperaceae	Lipocarpha chinensis (Osbeck) Kern
Cyperaceae	Lipocarpha microcephala (R. Brown) Kunth
Cyperaceae	Lipocarpha squarrosa (Linnaeus) Goetghebeur
Cyperaceae	Lipocarpha tenera Boeckeler
Cyperaceae	Mapania wallichii C. B. Clarke
Cyperaceae	Pycreus diaphanus (Schrader ex Schultes) S. S. Hooper & T. Koyama
Cyperaceae	Pycreus flavidus (Retz.) T. Koyama
Cyperaceae	Pycreus polystachyos (Rottb?ll) P. Beauvois
Cyperaceae	Pycreus pumilus
Cyperaceae	Pycreus sanguinolentus (Vahl) Nees ex C. B. Clarke
Cyperaceae	Pycreus sulcinux (C. B. Clarke) C. B. Clarke
Cyperaceae	Remirea maritima Aublet
Cyperaceae	Scleria biflora Roxburgh
Cyperaceae	Scleria ciliaris Nees
Cyperaceae	Scleria corymbosa Roxburgh
Cyperaceae	Scleria harlandii Hance
Cyperaceae	Scleria levis Retzius
Cyperaceae	Scleria lithosperma (Linnaeus) Swartz
Cyperaceae	Scleria lithosperma subsp. linearis (Bentham) T. Koyama
Cyperaceae	Scleria poiformis Retzius
Cyperaceae	Scleria purpurascens Steudel
Cyperaceae	Scleria radula Hance
Cyperaceae	Scleria rugosa R. Brown
Cyperaceae	Scleria sumatrensis Retzius
Cyperaceae	Scleria terrestris (Linnaeus) Fassett
Cyperaceae	Scleria tonkinensis C. B. Clarke
Cyperaceae	Carex arisanensis Hayata
Cyperaceae	Carex baccans Nees
Cyperaceae	Carex breviculmis R. Brown
Cyperaceae	Carex breviscapa C. B. Clarke
Cyperaceae	Carex chinensis Retz.
Cyperaceae	Carex commixta Steudel
Cyperaceae	Carex cruciata Wahlenb.
Cyperaceae	Carex cryptostachys Brongn.
Cyperaceae	Carex filicina Nees
Cyperaceae	Carex harlandii Boott
Cyperaceae	Carex hebecarpa C. A. Meyer
Cyperaceae	Carex indica Linnaeus
Cyperaceae	Carex indicaeformis Wang et Tang ex P. C. Li
Cyperaceae	Carex ligata Boott ex Bentham
Cyperaceae	Carex maculata Boott
Cyperaceae	Carex maubertiana Boott
Cyperaceae	Carex nemostachys Steud.
Cyperaceae	Carex perakensis C. B. Clarke
Cyperaceae	Carex phacota Spreng.
Cyperaceae	Carex phyllocephala T. Koyama
Cyperaceae	Carex planiscapa Chun & F. C. How
Cyperaceae	Carex saxicola Tang & F. T. Wang
Cyperaceae	Carex scaposa C. B. Clarke
Cyperaceae	Carex tatsutakensis Hayata
Cyperaceae	Carex tenuispicula Tang ex S. Yun Liang
Cyperaceae	Carex tristachya Thunberg
Cyperaceae	Carex truncatigluma C. B. Clarke
Cyperaceae	Carex tsoi Merrill & Chun
Cyperaceae	Carex tungfangensis L. K. Dai & S. M. Huang
Cyperaceae	Cyperus babakan Steudel
Cyperaceae	Cyperus compactus Retzius
Cyperaceae	Cyperus compressus Linnaeus
Cyperaceae	Cyperus cuspidatus Kunth
Cyperaceae	Cyperus cyperinus (Retzius) J. V. Suringar
Cyperaceae	Cyperus cyperoides (Linnaeus) Kuntze
Cyperaceae	Cyperus difformis Linn.
Cyperaceae	Cyperus diffusus Vahl
Cyperaceae	Cyperus distans Linn. f.
Cyperaceae	Cyperus dubius Rottb?ll
Cyperaceae	Cyperus elatus Linnaeus
Cyperaceae	Cyperus exaltatus Retzius
Cyperaceae	Cyperus exaltatus var. hainanensis L. K. Dai in Tang & F. T. Wang
Cyperaceae	Cyperus hainanensis (Chun & F. C. How) G. C. Tucker
Cyperaceae	Cyperus haspan Linn.
Cyperaceae	Cyperus imbricatus Retzius
Cyperaceae	Cyperus iria Linn.
Cyperaceae	Cyperus javanicus Houttuyn
Cyperaceae	Cyperus malaccensis Lamarck
Cyperaceae	Cyperus monospermus (S. M. Huang) G. C. Tucker
Cyperaceae	Cyperus nutans Vahl
Cyperaceae	Cyperus pangorei Rottb?ll
Cyperaceae	Cyperus pilosus Vahl
Cyperaceae	Cyperus procerus Rottb?ll
Cyperaceae	Cyperus pygmaeus Rottb?ll
Cyperaceae	Cyperus radians Nees & Meyen ex Kunth
Cyperaceae	Cyperus rotundus Linn.
Cyperaceae	Cyperus stoloniferus Retzius
Cyperaceae	Cyperus tenuiculmis Boeckeler
Cyperaceae	Cyperus tenuispica Steudel
Cyperaceae	Cyperus trialatus (Boeckeler) J. Kern
Cyperaceae	Eleocharis acutangula (Roxburgh) Schultes
Cyperaceae	Eleocharis atropurpurea (Retz.) Presl.
Cyperaceae	Eleocharis congesta subsp. japonica (Miq.) T. Koyama
Cyperaceae	Eleocharis dulcis (Burn. f.) Trin. ex Henschel
Cyperaceae	Eleocharis geniculata (Linnaeus) Roemer & Schultes
Cyperaceae	Eleocharis ochrostachys Steudel
Cyperaceae	Eleocharis parvula (Roemer & Schultes) Link ex Bluff
Cyperaceae	Eleocharis pellucida J. Presl & C. Presl
Cyperaceae	Eleocharis philippinensis Svenson
Cyperaceae	Eleocharis retroflexa (Poiret) Urban
Cyperaceae	Eleocharis spiralis (Rottb?ll) Roemer & Schultes
Cyperaceae	Eleocharis tetraquetra Nees
Cyperaceae	Rhynchospora chinensis Nees & Meyen ex Nees
Cyperaceae	Rhynchospora corymbosa (Linnaeus) Britton
Cyperaceae	Rhynchospora rubra (Lour.) Makino
Cyperaceae	Rhynchospora rugosa (Vahl) Gale subsp. brownii (Roemer & Schultes) T. Ko
Cyperaceae	Rhynchospora submarginata Kükenthal
Cyperaceae	Schoenoplectus articulatus (Linnaeus) Palla
Cyperaceae	Schoenoplectus juncoides (Roxburgh) Palla
Cyperaceae	Schoenoplectus mucronatus (Linnaeus) Palla subsp. robustus (Miquel) T. K
Cyperaceae	Schoenoplectus subulatus (Vahl) Lye
Cyperaceae	Schoenus calostachyus (R. Brown) Poiret
Cyperaceae	Scirpus chunianus Tang & F. T. Wang
Cyperaceae	Scirpus hainanensis S. M. Huang
Cyperaceae	Scirpus supinus var. lateriflorus (J.F. Gmel.) T. Koyama
Cyperaceae	Scirpus ternatanus Reinwardt ex Miquel
Daphniphyllaceae	Daphniphyllum calycinum Bentham
Daphniphyllaceae	Daphniphyllum paxianum K. Rosenthal
Dichapetalaceae	Dichapetalum gelonioides (Roxb.) Engl.
Dichapetalaceae	Dichapetalum longipetalum (Turczaninow) Engler
Dilleniaceae	Dillenia pentagyna Roxb.
Dilleniaceae	Dillenia turbinata Fin. et Gagnep.
Dilleniaceae	Tetracera sarmentosa (Linnaeus) Vahl
Dioscoreaceae	Dioscorea bulbifera Linn.
Dioscoreaceae	Dioscorea changjiangensis F.W.Xing & Z.X. Li
Dioscoreaceae	Dioscorea cirrhosa Lour.
Dioscoreaceae	Dioscorea cirrhosa var. cylindrica C. T. Ting & M. C. Chang
Dioscoreaceae	Dioscorea fordii Prain & Burkill
Dioscoreaceae	Dioscorea glabra Roxb.
Dioscoreaceae	Dioscorea hispida Dennst.
Dioscoreaceae	Dioscorea pentaphylla Linn.
Dioscoreaceae	Dioscorea persimilis Prain
Dioscoreaceae	Dioscorea poilanei Prain & Burkill
Dioscoreaceae	Dioscorea scortechinii var. parviflora Prain & Burkill
Dipterocarpaceae	Hopea hainanensis Merrill & Chun
Dipterocarpaceae	Hopea reticulata Tardieu
Dipterocarpaceae	Vatica mangachapoi Blanco
Droseraceae	Drosera burmanni Vahl
Droseraceae	Drosera indica L.
Droseraceae	Drosera peltata Smith ex Willdenow
Droseraceae	Drosera spathulata Labillardière
Ebenaceae	Diospyros chunii Metcalf & L. Chen
Ebenaceae	Diospyros corallina Chun & L. Chen
Ebenaceae	Diospyros diversilimba Merrill & Chun
Ebenaceae	Diospyros ehretioides Wallich ex A. de Candolle
Ebenaceae	Diospyros eriantha Champion ex Bentham
Ebenaceae	Diospyros hainanensis Merrill
Ebenaceae	Diospyros howii Merrill & Chun
Ebenaceae	Diospyros inflata Merrill & Chun
Ebenaceae	Diospyros kaki Thunb.
Ebenaceae	Diospyros longibracteata Lecomte
Ebenaceae	Diospyros maclurei Merrill
Ebenaceae	Diospyros metcalfii Chun & L. Chen
Ebenaceae	Diospyros morrisiana Hance
Ebenaceae	Diospyros nitida Merrill
Ebenaceae	Diospyros potingensis Merrill & Chun
Ebenaceae	Diospyros rubra Lecomte
Ebenaceae	Diospyros strigosa Hemsley
Ebenaceae	Diospyros susarticulata Lecomte
Ebenaceae	Diospyros vaccinioides Lindley
Elaeagnaceae	Elaeagnus gonyanthes Benth.
Elaeocarpaceae	Elaeocarpus angustifolius Blume
Elaeocarpaceae	Elaeocarpus auricomus C. Y. Wu ex H. T. Chang
Elaeocarpaceae	Elaeocarpus chinensis (Gardner & Champion) J. D. Hooker ex Bentham
Elaeocarpaceae	Elaeocarpus dubius A. DC
Elaeocarpaceae	Elaeocarpus glabripetalus Merrill
Elaeocarpaceae	Elaeocarpus hainanensis Oliver
Elaeocarpaceae	Elaeocarpus hainanensis var. brachyphyllus Merrill
Elaeocarpaceae	Elaeocarpus hayatae Kanehira & Sasaki
Elaeocarpaceae	Elaeocarpus howii Merr. et Chun
Elaeocarpaceae	Elaeocarpus japonicus Sieb. et Zucc.
Elaeocarpaceae	Elaeocarpus limitaneus Hand. -Mazz.
Elaeocarpaceae	Elaeocarpus nitentifolius Merr. et Chun
Elaeocarpaceae	Elaeocarpus petiolatus (Jack) Wall.
Elaeocarpaceae	Elaeocarpus poilanei Gagnep.
Elaeocarpaceae	Elaeocarpus rugosus Roxb.
Elaeocarpaceae	Elaeocarpus sylvestris (Lour.) Poir.
Elaeocarpaceae	Sloanea dasycarpa (Benth.) Hemsl.
Elaeocarpaceae	Sloanea hainanensis Merrill & Chun
Elaeocarpaceae	Sloanea integrifolia Chun & F. C. How
Elaeocarpaceae	Sloanea sinensis (Hance) Hemsley
Elatinaceae	Bergia ammannioides Roxburgh ex Roth
Elatinaceae	Bergia capensis L.
Elatinaceae	Bergia serrata Blanco
Elatinaceae	Elatine triandra Schkuhr
Ericaceae	Enkianthus quinqueflorus Lour.
Ericaceae	Enkianthus serrulatus Schneid.
Ericaceae	Lyonia ovalifolia (Wallich) Drude
Ericaceae	Lyonia ovalifolia var. lanceolata (Wallich) Handel-Mazzetti
Ericaceae	Lyonia ovalifolia var. rubrovenia (Merrill) Judd
Ericaceae	Pyrola decorata Andres
Ericaceae	Pyrola elegantula Andres in Handel-Mazzetti
Ericaceae	Rhododendron cavaleriei H. Léveillé
Ericaceae	Rhododendron hainanense Merrill
Ericaceae	Rhododendron moulmainense J. D. Hooker
Ericaceae	Rhododendron rupivalleculatum P. C. Tam
Ericaceae	Rhododendron simiarum Hance
Ericaceae	Rhododendron simsii Planch.
Ericaceae	Rhododendron westlandii Hemsley
Ericaceae	Vaccinium bracteatum Thunberg
Ericaceae	Vaccinium bracteatum var. chinense (Loddiges) Chun ex Sleumer
Ericaceae	Vaccinium carlesii Dunn
Ericaceae	Vaccinium chunii Merrill ex Sleumer
Ericaceae	Vaccinium hainanense Sleumer
Ericaceae	Craibiodendron scleranthum var. kwangtungense (S. Y. Hu) Judd
Ericaceae	Gaultheria leucocarpa Blume
Eriocaulaceae	Eriocaulon angustulum W. L. Ma
Eriocaulaceae	Eriocaulon australe R. Brown
Eriocaulaceae	Eriocaulon cinereum R. Br.
Eriocaulaceae	Eriocaulon nantoense Hayata
Eriocaulaceae	Eriocaulon nepalense Prescott ex Bongard
Eriocaulaceae	Eriocaulon sclerophyllum W. L. Ma
Eriocaulaceae	Eriocaulon setaceum Linn.
Eriocaulaceae	Eriocaulon sexangulare Linnaeus
Eriocaulaceae	Eriocaulon truncatum Buchanan-Hamilton ex Martius
Eriocaulaceae	Eriocaulon zollingerianum K?rnicke
Erythroxylaceae	Erythroxylum sinense C. Y. Wu
Escalloniaceae	Polyosma cambodiana
Euphorbiaceae	Vernicia montana Lour.
Euphorbiaceae	Bischofia javanica Bl.
Euphorbiaceae	Strophioblachia fimbricalyx Boerl.
Euphorbiaceae	Aleurites moluccana (Linn.) Willd.
Euphorbiaceae	Baccaurea ramiflora Lour.
Euphorbiaceae	Blachia andamanica (Kurz) J. D. Hooker
Euphorbiaceae	Blachia pentzii (Müller Argoviensis) Bentham
Euphorbiaceae	Blachia siamensis Gagnepain
Euphorbiaceae	Blachia yaihsienensis F.W.Xing & Z.X. Li
Euphorbiaceae	Cnesmone hainanensis (Merrill & Chun) Croizat
Euphorbiaceae	Cnesmone tonkinensis (Gagnepain) Croizat
Euphorbiaceae	Endospermum chinense Benth.
Euphorbiaceae	Epiprinus siletianus (Baill.) Croiz.
Euphorbiaceae	Erismanthus sinensis Oliver
Euphorbiaceae	Homalanthus fastuosus (Linden) Fernández-Villar
Euphorbiaceae	Homonoia riparia Lour.
Euphorbiaceae	Koilodepas hainanense (Merrill) Airy Shaw
Euphorbiaceae	Lasiococca comberi var. pseudoverticillata (Merr.) H. S. Kiu
Euphorbiaceae	Ostodes paniculata Blume
Euphorbiaceae	Richeriella gracilis (Merrill) Pax & K. Hoffmann
Euphorbiaceae	Trevia nudiflora L.
Euphorbiaceae	Trigonostemon chinensis Merrill
Euphorbiaceae	Trigonostemon flavidus Gagnepain
Euphorbiaceae	Trigonostemon fragilis (Gagnepain) Airy Shaw
Euphorbiaceae	Trigonostemon howii Merrill & Chun
Euphorbiaceae	Trigonostemon xyphophylloides (Croizat) L. K. Dai & T. L. Wu
Euphorbiaceae	Bridelia balansae Tutcher
Euphorbiaceae	Bridelia harmandii Gagnep.
Euphorbiaceae	Bridelia parvifolia Kuntze
Euphorbiaceae	Bridelia retusa (Linn.) A. Juss.
Euphorbiaceae	Bridelia stipularis (Linn.) Bl.
Euphorbiaceae	Bridelia tomentosa Bl.
Euphorbiaceae	Excoecaria agallocha L.
Euphorbiaceae	Excoecaria cochinchinensis var. viridis (Pax & K. Hoffmann) Merrill Lour
Euphorbiaceae	Microdesmis caseariifolia Planchon ex J. D. Hooker
Euphorbiaceae	Suregada aequorea (Hance) Seemann
Euphorbiaceae	Suregada multiflora (Jussieu) Baillon
Euphorbiaceae	Actephila merrilliana Chun
Euphorbiaceae	Aporosa dioica (Roxb) Muell. Arg.
Euphorbiaceae	Aporosa planchoniana Baill. ex Muell. Arg.
Euphorbiaceae	Aporosa villosa (Lindley) Baillon
Euphorbiaceae	Aporusa yunnanensis (Pax et Hoffm.) Metc.
Euphorbiaceae	Breynia fruticosa (Linn) Hook. f.
Euphorbiaceae	Breynia rostrata Merr.
Euphorbiaceae	Dimorphocalyx poilanei Gagnepain
Euphorbiaceae	Leptopus australis (Zollinger & Moritzi) Pojarkova
Euphorbiaceae	Leptopus chinensis (Bunge) Pojarkova
Euphorbiaceae	Leptopus hainanensis (Merrill & Chun) Pojarkova
Euphorbiaceae	Sauropus androgynus (Linn.) Merr.
Euphorbiaceae	Sauropus bacciformis (Linnaeus) Airy Shaw
Euphorbiaceae	Sauropus bonii Beille
Euphorbiaceae	Sauropus garrettii Craib
Euphorbiaceae	Sauropus macranthus Hassk.
Euphorbiaceae	Sauropus quadrangularis (Willd.) Muell. Arg.
Euphorbiaceae	Antidesma bunius (Linn.) Spreng.
Euphorbiaceae	Antidesma fordii Hemsl.
Euphorbiaceae	Antidesma ghaesembilla Gaertn
Euphorbiaceae	Antidesma hainanensis Merr.
Euphorbiaceae	Antidesma japonicum Sieb. et Zucc.
Euphorbiaceae	Antidesma maclurei
Euphorbiaceae	Antidesma montanum Bl.
Euphorbiaceae	Antidesma montanum var. microphyllum (Hemsley) Petra Hoffmann
Euphorbiaceae	Antidesma nienkui Merrill & Chun
Euphorbiaceae	Claoxylon hainanense Pax & K. Hoffmann
Euphorbiaceae	Claoxylon indicum (Reinw. ex Bl.) Hassk.
Euphorbiaceae	Cleistanthus concinnus Croizat
Euphorbiaceae	Cleistanthus sumatranus (Miq.) Muell. Arg.
Euphorbiaceae	Cleistanthus tomentosus Hance
Euphorbiaceae	Flueggea virosa (Roxb. ex Willd.) Voigt
Euphorbiaceae	Macaranga andamanica Kurz
Euphorbiaceae	Macaranga denticulata (Bl.) Muell. Arg.
Euphorbiaceae	Macaranga lowii King ex J. D. Hooker
Euphorbiaceae	Macaranga sampsonii Hance
Euphorbiaceae	Mallotus anomalus Merrill & Chun
Euphorbiaceae	Mallotus apelta (Lour.) Muell. Arg.
Euphorbiaceae	Mallotus esquirolii H. Léveillé
Euphorbiaceae	Mallotus hookerianus (Seem.) Müll. Arg.
Euphorbiaceae	Mallotus millietii H. Léveillé
Euphorbiaceae	Mallotus pallidus (Airy Shaw) Airy Shaw
Euphorbiaceae	Mallotus paniculatus (Lam.) Muell. Arg.
Euphorbiaceae	Mallotus peltatus (Geiseler) Müller Argoviensis
Euphorbiaceae	Mallotus philippensis (Lam.) Muell. Arg.
Euphorbiaceae	Mallotus repandus (Willd.) Muell. Arg.
Euphorbiaceae	Mallotus tiliifolius (Blume) Müller Argoviensis
Euphorbiaceae	Mallotus yunnanensis Pax et Hoffm.
Euphorbiaceae	Acalypha australis Linn.
Euphorbiaceae	Acalypha chuniana
Euphorbiaceae	Acalypha hainanensis Merrill & Chun
Euphorbiaceae	Acalypha indica L.
Euphorbiaceae	Acalypha lanceolata Willdenow
Euphorbiaceae	Acalypha siamensis Oliver ex Gage
Euphorbiaceae	Alchornea androgyna Croizat
Euphorbiaceae	Alchornea rugosa (Lour.) Muell. Arg.
Euphorbiaceae	Alchornea rugosa var. pubescens (Pax & K. Hoffmann) H. S. Kiu
Euphorbiaceae	Alchornea trewioides (Benth.) Muell. Arg.
Euphorbiaceae	Cleidion bracteosum Gagnep.
Euphorbiaceae	Cleidion brevipetiolatum Pax et Hoffm.
Euphorbiaceae	Croton cascarilloides Raeush.
Euphorbiaceae	Croton chunianus Croizat
Euphorbiaceae	Croton crassifolius Geisel.
Euphorbiaceae	Croton howii Merrill & Chun ex Y. T. Chang
Euphorbiaceae	Croton kongensis Gagnep.
Euphorbiaceae	Croton laevigatus Vahl
Euphorbiaceae	Croton laniflorus Geiseler
Euphorbiaceae	Croton laui Merrill & F. P. Metcalf
Euphorbiaceae	Croton lauioides Radcliffe-Smith & Govaerts
Euphorbiaceae	Croton merrillianus Croizat
Euphorbiaceae	Croton tiglium Linn.
Euphorbiaceae	Drypetes arcuatinervia Merr. et Chun
Euphorbiaceae	Drypetes congestiflora Chun et T. Chen
Euphorbiaceae	Drypetes cumingii (Baill.) Pax et Hoffm.
Euphorbiaceae	Drypetes hainanensis
Euphorbiaceae	Drypetes indica (Muell. Arg.) Pax et Hoffm.
Euphorbiaceae	Drypetes longistipitata P. T. Li
Euphorbiaceae	Drypetes obtusa Merr. et Chun
Euphorbiaceae	Drypetes perreticulata Gagnep.
Euphorbiaceae	Drypetes rhakodiskos (Hassk.) Bakh. f.
Euphorbiaceae	Euphorbia atoto G. Forster
Euphorbiaceae	Euphorbia bifida Hook. et Arn.
Euphorbiaceae	Euphorbia hainanensis Croizat
Euphorbiaceae	Euphorbia helioscopia Linn.
Euphorbiaceae	Euphorbia heterophylla Linn.
Euphorbiaceae	Euphorbia heyneana Sprengel
Euphorbiaceae	Euphorbia hirta Linn.
Euphorbiaceae	Euphorbia humifusa Willd. ex Schlecht.
Euphorbiaceae	Euphorbia hypericifolia Linn.
Euphorbiaceae	Euphorbia hyssopifolia L.
Euphorbiaceae	Euphorbia prostrata Ait.
Euphorbiaceae	Euphorbia reniformis Blume
Euphorbiaceae	Euphorbia thymifolia Linn.
Euphorbiaceae	Glochidion coccineum (Buch.-Ham.) Muell. Arg.
Euphorbiaceae	Glochidion ellipticum Wight
Euphorbiaceae	Glochidion eriocarpum Champ. ex Benth.
Euphorbiaceae	Glochidion hirsutum (Roxburgh) Voigt
Euphorbiaceae	Glochidion lanceolarium (Roxb.) Voigt
Euphorbiaceae	Glochidion philippicum (Cav.) C. B. Rob.
Euphorbiaceae	Glochidion puberum (Linn.) Hutch.
Euphorbiaceae	Glochidion sphaerogynum (Muell. Arg.) Kurz
Euphorbiaceae	Glochidion triandrum (Blanco) C. B. Robinson
Euphorbiaceae	Glochidion wrightii Benth.
Euphorbiaceae	Glochidion zeylanicum (Gaertn.) A. Juss.
Euphorbiaceae	Microstachys chamaelea (Linnaeus) Müller Argoviensis
Euphorbiaceae	Phyllanthus amarus Schumacher & Thonning
Euphorbiaceae	Phyllanthus amarus subsp. sanyaensis P. T. Li & Y. T. Zhu
Euphorbiaceae	Phyllanthus arenarius Beille
Euphorbiaceae	Phyllanthus cochinchinensis (Lour.) Spreng.
Euphorbiaceae	Phyllanthus emblica Linn.
Euphorbiaceae	Phyllanthus glaucus Wall. ex Muell. Arg.
Euphorbiaceae	Phyllanthus hainanensis Merrill
Euphorbiaceae	Phyllanthus nanellus P. T. Li
Euphorbiaceae	Phyllanthus niruri L.
Euphorbiaceae	Phyllanthus pachyphyllus Müller Argoviensis
Euphorbiaceae	Phyllanthus reticulatus Poir.
Euphorbiaceae	Phyllanthus rheophyticus M. G. Gilbert & P. T. Li
Euphorbiaceae	Phyllanthus tsiangii P. T. Li
Euphorbiaceae	Phyllanthus urinaria Linn.
Euphorbiaceae	Phyllanthus virgatus Forst. f.
Euphorbiaceae	Sapium insigne (Royle) Benth. & Hook. f.
Euphorbiaceae	Triadica cochinchinensis Loureiro
Euphorbiaceae	Triadica sebifera (Linnaeus) Small
Fabaceae	Melilotus indicus (Linn.) All.
Fabaceae	Amphicarpaea edgeworthii Benth.
Fabaceae	Amphicarpaea linearis Chun et T. Chen
Fabaceae	Desmodium gangeticum (Linn.) DC.
Fabaceae	Desmodium heterocarpon (Linn.) DC.
Fabaceae	Desmodium heterocarpon var. strigosum van Meeuwen
Fabaceae	Desmodium heterophyllum (Willd.) DC.
Fabaceae	Desmodium laxiflorum DC.
Fabaceae	Desmodium microphyllum (Thunb.) DC.
Fabaceae	Desmodium oblongum Wall. ex Benth.
Fabaceae	Desmodium ovalifolium Wall.
Fabaceae	Desmodium renifolium (Linn.) Schindl
Fabaceae	Desmodium reticulatum Champ. ex Benth.
Fabaceae	Desmodium rubrum (Loureiro) Candolle
Fabaceae	Desmodium scorpiurus (Swartz) Desvaux
Fabaceae	Desmodium sequax Wall.
Fabaceae	Desmodium styracifolium (Osbeck) Merr.
Fabaceae	Desmodium triflorum (Linn.) DC.
Fabaceae	Desmodium velutinum (Willd.) DC.
Fabaceae	Desmodium zonatum Miq.
Fabaceae	Gleditsia australis Hemsley
Fabaceae	Gleditsia fera (Loureiro) Merrill
Fabaceae	Hylodesmum laterale (Schindler) H. Ohashi & R. R. Mill
Fabaceae	Hylodesmum laxum (DC.) H. Ohashi et R. R. Mill
Fabaceae	Hylodesmum leptopus (A. Gray ex Benth.) H. Ohashi et R. R. Mill
Fabaceae	Hylodesmum podocarpum var. fallax (Schindl.) X. F. Gao
Fabaceae	Lespedeza cuneata (Dum.-Cours.) G. Don
Fabaceae	Sinodolichos lagopus (Dunn) Verdc.
Fabaceae	Phyllodium elegans (Lour.) Desv.
Fabaceae	Phyllodium pulchellum (Linn.) Desv.
Fabaceae	Teyleria koordersii (Backer ex Koorders-Schumacher) Backer
Fabaceae	Adenanthera microsperma Teijsmann & Binnendijk
Fabaceae	Adenanthera microsperma var.lutuosemiralis G.A.Fu et Y.K.Yang
Fabaceae	Campylotropis macrocarpa (Bunge) Rehd.
Fabaceae	Mecopus nidulans Benn.
Fabaceae	Pueraria montana (Loureiro) Merrill
Fabaceae	Pueraria montana var. lobata (Willdenow) Maesen & S. M. Almeida ex Sanja
Fabaceae	Pueraria montana var. thomsonii (Bentham) M. R. Al?meida
Fabaceae	Pueraria phaseoloides (Roxb.) Benth.
Fabaceae	Sarcodum scandens Loureiro
Fabaceae	Shuteria vestita Wight & Arnott
Fabaceae	Sindora glabra Merrill ex de Wit
Fabaceae	Spatholobus harmandii Gagnepain
Fabaceae	Spatholobus sinensis Chun & T. C. Chen
Fabaceae	Spatholobus suberectus Dunn
Fabaceae	Tadehagi triquetrum (Linn.) Ohashi
Fabaceae	Trifidacanthus unifoliolatus Merrill
Fabaceae	Bowringia callicarpa Champ. ex Benth
Fabaceae	Cajanus cajan (Linn.) Millsp.
Fabaceae	Cajanus scarabaeoides (Linn.) Thouars
Fabaceae	Cajanus volubilis (Blanco) Blanco
Fabaceae	Macrotyloma uniflorum (Lamarck) Verdcourt
Fabaceae	Ophrestia pinnata (Merrill) H. M. L. Forbes
Fabaceae	Pterolobium macropterum Kurz
Fabaceae	Pterolobium punctatum Hemsley
Fabaceae	Archidendron clypearia (Jack) I. C. Nielsen
Fabaceae	Archidendron lucidum (Bentham) I. C. Nielsen
Fabaceae	Archidendron utile (Chun & F. C. How) I. C. Nielsen
Fabaceae	Callerya dielsiana (Harms) P. K. L?c ex Z. Wei & Pedley
Fabaceae	Callerya nitida (Bentham) R. Geesink
Fabaceae	Callerya oosperma (Dunn) Z. Wei & Pedley
Fabaceae	Callerya reticulata (Bentham) Schot
Fabaceae	Callerya reticulata var. stenophylla (Merrill & Chun) X. Y. Zhu in X. Y.
Fabaceae	Callerya speciosa (Champion ex Bentham) Schot
Fabaceae	Callerya tsui (F. P. Metcalf) Z. Wei & Pedley
Fabaceae	Christia constricta (Schindler) T. C. Chen
Fabaceae	Christia hainanensis Y. C. Yang & P. H. Huang
Fabaceae	Christia obcordata (Poiret) Bakhuizen f. ex Meeuwen(Pior.) Bahn. f.
Fabaceae	Christia vespertilionis (Linnaeus f.) Bakhuizen f. ex Meeu?wen
Fabaceae	Codariocalyx gyroides (Roxb. ex Link.) Hassk.
Fabaceae	Codariocalyx motorius (Houtt.) Ohashi
Fabaceae	Dendrolobium lanceolatum (Dunn) Schindler
Fabaceae	Dendrolobium triangulare (Retz.) Schindl.
Fabaceae	Dicerma biarticulatum (L.) DC.
Fabaceae	Dunbaria fusca (Wall.) Kurz
Fabaceae	Dunbaria incana (Zollinger & Moritzi) Maesen
Fabaceae	Dunbaria podocarpa Kurz.
Fabaceae	Dunbaria rotundifolia (Lour.) Merr.
Fabaceae	Dunbaria truncata (Miquel) Maesen
Fabaceae	Pongamia pinnata (Linnaeus) Merrill
Fabaceae	Alysicarpus ovalifolius (Schumacher) J. Léonard
Fabaceae	Alysicarpus vaginalis (Linn.) DC.
Fabaceae	Dolichos thorelii Gagnepain
Fabaceae	Dolichos trilobus L.
Fabaceae	Flemingia latifolia var. hainanensis Y. T. Wei & S. K. Lee
Fabaceae	Flemingia macrophylla (Willd.) Prain
Fabaceae	Flemingia prostrata Roxburgh
Fabaceae	Flemingia strobilifera (Linn.) Ait.
Fabaceae	Pycnospora lutescens (Poir.) Schindl.
Fabaceae	Rothia indica (Linnaeus) Druce
Fabaceae	Smithia sensitiva Ait.
Fabaceae	Uraria crinita (Linn.) Desv. ex DC.
Fabaceae	Uraria lagopodioides (Linn.) Desv. ex DC.
Fabaceae	Uraria neglecta Prain
Fabaceae	Uraria picta (Jacq.) Desv. ex DC.
Fabaceae	Uraria rufescens (Candolle) Schindler (DC.) Schindl.
Fabaceae	Ormosia balansae Drake
Fabaceae	Ormosia emarginata (Hooker & Arnott) Bentham
Fabaceae	Ormosia fordiana Oliv.
Fabaceae	Ormosia glaberrima Y. C. Wu
Fabaceae	Ormosia howii Merrill & Chun
Fabaceae	Ormosia inflata Merrill & Chun
Fabaceae	Ormosia pinnata (Lour.) Merr.
Fabaceae	Ormosia semicastrata f. litchii?folia F. C. How
Fabaceae	Ormosia semicastrata Hance
Fabaceae	Ormosia simplicifolia Merrill & Chun
Fabaceae	Ormosia xylocarpa Chun ex Merrill & L. Chen
Fabaceae	Albizia attopeuensis (Pierre) I. C. Nielsen var. laui (Mer?rill) I. C. N
Fabaceae	Albizia chinensis (Osb.) Merr.
Fabaceae	Albizia corniculata (Loureiro) Druce
Fabaceae	Albizia kalkora (Roxb.) Prain
Fabaceae	Albizia odoratissima (Linn. f.) Benth.
Fabaceae	Albizia procera (Roxb.) Benth.
Fabaceae	Galactia tenuiflora (Klein ex Willd.) Wight et Arn.
Fabaceae	Abrus precatorius Linn
Fabaceae	Abrus pulchellus subsp. mollis (Hance) Verdcourt Wall.
Fabaceae	Acacia caesia (Linnaeus) Willdenow (Linn.) Willd. var. subnuda (Craib) N
Fabaceae	Acacia concinna (Willd.) DC.
Fabaceae	Acacia pennata (Linn.) Willd.
Fabaceae	Acacia pennata subsp. hainanensis (Hayata) I. C. Niel?sen
Fabaceae	Aeschynomene americana Linnaeus
Fabaceae	Aeschynomene indica Linn.
Fabaceae	Bauhinia championii (Benth.) Benth.
Fabaceae	Bauhinia corymbosa Roxburgh ex Candolle
Fabaceae	Bauhinia corymbosa var. longipes Hosokawa
Fabaceae	Bauhinia erythropoda Hayata
Fabaceae	Bauhinia hainanensis Merr. et Chun ex L. Chen
Fabaceae	Bauhinia japonica Maximowicz
Fabaceae	Bauhinia khasiana Baker
Fabaceae	Bauhinia ornata var. kerrii (Gagn.) K. et S. S. Larsen
Fabaceae	Bauhinia pyrrhoclada Drake
Fabaceae	Bauhinia scandens L.
Fabaceae	Bauhinia viridescens Desv.
Fabaceae	Caesalpinia bonduc (Linnaeus) Roxburgh
Fabaceae	Caesalpinia caesia Handel-Mazzetti
Fabaceae	Caesalpinia crista L.
Fabaceae	Caesalpinia decapetala (Roth.) Alst.
Fabaceae	Caesalpinia digyna Rottl. ex Willd.
Fabaceae	Caesalpinia minax Hance
Fabaceae	Caesalpinia sappan L.
Fabaceae	Canavalia cathartica Thouars
Fabaceae	Canavalia lineata (Thunberg ex Murray) Candolle
Fabaceae	Canavalia rosea (Swartz) Candolle
Fabaceae	Chamaecrista leschenaultiana (Candolle) O. Degener
Fabaceae	Chamaecrista pumila (Lamarck) V. Singh
Fabaceae	Clitoria hanceana Hemsley
Fabaceae	Clitoria ternatea Linn.
Fabaceae	Crotalaria acicularis Buch.-Ham. ex Benth.
Fabaceae	Crotalaria alata Buch.-Ham. ex D. Don
Fabaceae	Crotalaria albida Heyne ex Roth
Fabaceae	Crotalaria assamica Benth.
Fabaceae	Crotalaria calycina Schrank
Fabaceae	Crotalaria chinensis Linn.
Fabaceae	Crotalaria ferruginea Graham ex Bentham
Fabaceae	Crotalaria hainanensis C. C. Huang
Fabaceae	Crotalaria jianfengensis C. Y. Yang
Fabaceae	Crotalaria linifolia Linn. f.
Fabaceae	Crotalaria nana var. patula Baker
Fabaceae	Crotalaria pallida Aiton
Fabaceae	Crotalaria retusa L.
Fabaceae	Crotalaria sessiliflora Linn.
Fabaceae	Crotalaria uncinella subsp. elliptica (Roxb.) Polhill
Fabaceae	Crotalaria verrucosa L.
Fabaceae	Crotalaria yaihsienensis T. C. Chen
Fabaceae	Dalbergia assamica Benth.
Fabaceae	Dalbergia benthamii Prain
Fabaceae	Dalbergia hainanensis Merrill & Chun
Fabaceae	Dalbergia hancei Bentham
Fabaceae	Dalbergia odorifera T. C. Chen
Fabaceae	Dalbergia peishaensis Chun & T. C. Chen
Fabaceae	Dalbergia pinnata (Lour.) Prain
Fabaceae	Dalbergia tonkinensis Prain
Fabaceae	Dalbergia tsoi Merrill & Chun
Fabaceae	Derris alborubra Hemsley
Fabaceae	Derris breviramosa F. C. How
Fabaceae	Derris ferruginea (Roxb.) Benth.
Fabaceae	Derris fordii Oliv.
Fabaceae	Derris thyrsiflora (Benth.) Benth.
Fabaceae	Derris trifoliata Loureiro
Fabaceae	Entada phaseoloides (Linn.) Merr.
Fabaceae	Entada rheedii Sprengel
Fabaceae	Eriosema chinense Vog.
Fabaceae	Erythrina arborescens Roxb.
Fabaceae	Indigofera atropurpurea Buch.-Ham. ex Hornem.
Fabaceae	Indigofera colutea (N. L. Burman) Merrill
Fabaceae	Indigofera galegoides Candolle
Fabaceae	Indigofera hendecaphylla Jacquin
Fabaceae	Indigofera hirsuta Linn.
Fabaceae	Indigofera linnaei Ali
Fabaceae	Indigofera litoralis Chun & T. C. Chen
Fabaceae	Indigofera nummulariifolia (Linnaeus) Livera ex Alston
Fabaceae	Indigofera suffruticosa Mill.
Fabaceae	Indigofera tinctoria L.
Fabaceae	Indigofera trifoliata Linn.
Fabaceae	Indigofera wightii Graham ex Wight & Arnott
Fabaceae	Indigofera zollingeriana Miq.
Fabaceae	Millettia pachycarpa Benth.
Fabaceae	Millettia pachyloba Drake
Fabaceae	Millettia pulchra (Benth.) Kurz
Fabaceae	Millettia pulchra var. laxior (Dunn) Z. Wei
Fabaceae	Mucuna bracteata DC.
Fabaceae	Mucuna gigantea (Willdenow) Candolle
Fabaceae	Mucuna hainanensis Hayata
Fabaceae	Mucuna macrocarpa Wall.
Fabaceae	Mucuna pruriens (Linn.) DC.
Fabaceae	Paraderris glauca (Merrill & Chun) T. C. Chen & Pedley
Fabaceae	Paraderris hainanensis (Hayata) Adema
Fabaceae	Peltophorum tonkinense (Pierre) Gagnepain
Fabaceae	Pterocarpus indicus Willd.
Fabaceae	Rhynchosia acuminatissima Miq.
Fabaceae	Rhynchosia minima (Linn.) DC.
Fabaceae	Rhynchosia volubilis Lour.
Fabaceae	Senna occidentalis (Linnaeus) Link
Fabaceae	Senna sophera (Linnaeus) Roxburgh
Fabaceae	Senna tora (Linnaeus) Roxburgh
Fabaceae	Sesbania bispinosa (Jacq.) W. F. Wight
Fabaceae	Tephrosia candida DC
Fabaceae	Tephrosia coccinea Wallich var. stenophylla Hosokawa
Fabaceae	Tephrosia luzonensis Vogel
Fabaceae	Tephrosia pumila (Lamarck) Persoon
Fabaceae	Tephrosia purpurea (Linn.) Pers.
Fabaceae	Tephrosia vestita Vogel
Fabaceae	Teramnus labialis (Linnaeus f.) Sprengel
Fabaceae	Vigna adenantha (G. Meyer) Maréchal
Fabaceae	Vigna marina (Burman) Merrill
Fabaceae	Vigna minima (Roxb.) Ohwi et Ohashi
Fabaceae	Vigna reflexopilosa Hayata
Fabaceae	Zornia gibbosa Spanog.
Fabaceae	Sophora praetorulosa Chun & T. C. Chen
Fabaceae	Sophora tomentosa L.
Fagaceae	Lithocarpus amygdalifolius (Skan) Hayata
Fagaceae	Lithocarpus bacgiangensis (Hickel & A. Camus) A. Camus
Fagaceae	Lithocarpus brachystachyus Chun
Fagaceae	Lithocarpus brevicaudatus (Skan) Hayata
Fagaceae	Lithocarpus caudatilimbus (Merrill) A. Camus
Fagaceae	Lithocarpus chiungchungensis Chun & P. C. Tam
Fagaceae	Lithocarpus corneus (Lour.) Rehd.
Fagaceae	Lithocarpus corneus var. hainanensis (Merrill) C. C. Huang & Y. T. Chang
Fagaceae	Lithocarpus elaeagnifolius (Seemen) Chun
Fagaceae	Lithocarpus elmerrillii Chun
Fagaceae	Lithocarpus fenestratus (Roxb.) Rehd.
Fagaceae	Lithocarpus fenzelianus A. Camus
Fagaceae	Lithocarpus hancei (Benth.) Rehd.
Fagaceae	Lithocarpus handelianus A. Camus
Fagaceae	Lithocarpus harlandii (Hance ex Walpers) Rehder
Fagaceae	Lithocarpus howii Chun
Fagaceae	Lithocarpus konishii (Hayata) Hayata
Fagaceae	Lithocarpus litseifolius (Hance) Chun
Fagaceae	Lithocarpus longipedicellatus (Hickel & A. Camus) A. Camus
Fagaceae	Lithocarpus naiadarum (Hance) Chun
Fagaceae	Lithocarpus obovatilimbus Chun
Fagaceae	Lithocarpus pseudovestitus A. Camus
Fagaceae	Lithocarpus qinzhouicus C. C. Huang & Y. T. Chang
Fagaceae	Lithocarpus silvicolarum (Hance) Chun
Fagaceae	Lithocarpus skanianus (Dunn) Rehder
Fagaceae	Quercus acutissima Carr.
Fagaceae	Quercus bawanglingensis C. C. Huang et al.
Fagaceae	Castanopsis carlesii (Hemsley) Hayata
Fagaceae	Castanopsis fabri Hance
Fagaceae	Castanopsis fissa (Champ.) Rehd.
Fagaceae	Castanopsis hainanensis Merrill
Fagaceae	Castanopsis hairocarpa G. A. Fu
Fagaceae	Castanopsis hystrix A. DC.
Fagaceae	Castanopsis indica (Roxb.) A. DC.
Fagaceae	Castanopsis jiangfenglingensis M.S. Duan
Fagaceae	Castanopsis jucunda Hance
Fagaceae	Castanopsis ledongensis C. C. Huang & Y. T. Chang
Fagaceae	Castanopsis oleifera G. A. Fu
Fagaceae	Castanopsis qingbeiensis G. A. Fu
Fagaceae	Castanopsis tonkinensis Seem.
Fagaceae	Castanopsis wenchangensis G. A. Fu & C. C. Huang
Fagaceae	Castanopsis wuzhishangensis G. A. Fu
Fagaceae	Cyclobalanopsis albicaulis (Chun & W. C. Ko) Y. C. Hsu & H. W. Jen
Fagaceae	Cyclobalanopsis bella (Chun & Tsiang) Chun ex Y. C. Hsu & H. W. Jen
Fagaceae	Cyclobalanopsis blakei (Skan) Schottky
Fagaceae	Cyclobalanopsis championii (Bentham) Oersted
Fagaceae	Cyclobalanopsis changhuaglingensis G.A. Fu & X.J.Hong
Fagaceae	Cyclobalanopsis disciformis (Chun & Tsiang) Y. C. Hsu & H. W. Jen
Fagaceae	Cyclobalanopsis dongfangensis (C. C. Huang et al.) Y. T. Chang ex Y. Y.
Fagaceae	Cyclobalanopsis edithiae (Skan) Schottky
Fagaceae	Cyclobalanopsis fleuryi (Hickel & A. Camus) Chun ex Q. F. Zheng
Fagaceae	Cyclobalanopsis fuliginosa (Chun & Ku) Y. Y. Luo & R. J. Wang
Fagaceae	Cyclobalanopsis hui (Chun) Chun ex Y. C. Hsu & H. W. Jen
Fagaceae	Cyclobalanopsis kerrii (Craib) Hu
Fagaceae	Cyclobalanopsis kouangsiensis (A. Camus) Y. C. Hsu et H. W. Jen
Fagaceae	Cyclobalanopsis litoralis Chun & P. C. Tam ex Y. C. Hsu & H. W. Jen
Fagaceae	Cyclobalanopsis lotungensis (Chun et W.C.Ko) Y.C.Hsu et H.W.Jen
Fagaceae	Cyclobalanopsis neglecta Schottky
Fagaceae	Cyclobalanopsis patelliformis (Chun) Y. C. Hsu & H. W. Jen
Fagaceae	Cyclobalanopsis phanera (Chun) Y. C. Hsu & H. W. Jen
Fagaceae	Cyclobalanopsis subhinoidea (Chun & W. C. Ko) Y. C. Hsu & H. W. Jen ex Y
Fagaceae	Cyclobalanopsis tiaoloshanica (Chun & W. C. Ko) Y. C. Hsu & H. W. Jen
Fagaceae	Cyclobalanopsis yin-qianii G.A. Fu
Fagaceae	Trigonobalanus verticillata Forman
Flacourtiaceae	Itoa orientalis Hemsl.
Flacourtiaceae	Ahernia glandulosa Merr.
Flacourtiaceae	Bennettiodendron leprosipes (Clos) Merrill
Flacourtiaceae	Hydnocarpus hainanensis (Merrill) Sleumer
Flacourtiaceae	Flacourtia indica (N. L. Burman) Merrill
Flacourtiaceae	Flacourtia jangomas (Lour.) Rauschel
Flacourtiaceae	Flacourtia rukam Zoll. et Mor.
Flacourtiaceae	Scolopia buxifolia Gagnepain
Flacourtiaceae	Scolopia chinensis
Flacourtiaceae	Scolopia saeva (Hance) Hance
Flacourtiaceae	Homalium ceylanicum (Gardner) Bentham
Flacourtiaceae	Homalium cochinchinense (Loureiro) Druce
Flacourtiaceae	Homalium kainantense Masamune
Flacourtiaceae	Homalium mollissimum Merrill
Flacourtiaceae	Homalium paniculiflorum How & Ko
Flacourtiaceae	Homalium phanerophlebium How & Ko
Flacourtiaceae	Homalium stenophyllum Merrill & Chun
Flacourtiaceae	Xylosma controversa Clos
Flacourtiaceae	Xylosma longifolia Clos
Flacourtiaceae	Casearia aequilateralis Merr.
Flacourtiaceae	Casearia glomerata Roxburgh
Flacourtiaceae	Casearia membranacea Hance
Flacourtiaceae	Casearia velutina Blume
Flagellariaceae	Flagellaria indica Linnaeus
Gelsemiaceae	Gelsemium elegans (Gardner et Champ.) Benth.
Gentianaceae	Tripterospermum chinense (Migo) H. Smith
Gentianaceae	Tripterospermum nienkui (C. Marquand) C. J. Wu
Gentianaceae	Centaurium pulchellum (Swartz) Druce
Gentianaceae	Centaurium pulchellum var. altaicum (Grisebach) Kitagawa & H. Hara
Gentianaceae	Swertia angustifolia Buch.-Ham. ex D. Don var. pulchella (D. Don) Burk.
Gentianaceae	Swertia bimaculata (Sieb. et Zucc.) Hook. f. et Thoms ex C. B. Clarke
Gentianaceae	Canscora andrographioides Griffith ex C. B. Clarke
Gentianaceae	Gentiana davidii Franchet
Gentianaceae	Gentiana loureirii (G. Don) Griseb.
Gentianaceae	Gentiana manshurica Kitagawa
Gesneriaceae	Cathayanthe biflora W. Y. Chun
Gesneriaceae	Didymostigma obtusum (C. B. Clarke) W. T. Wang
Gesneriaceae	Metapetrocosmea peltata (Merrill & W. Y. Chun) W. T. Wang
Gesneriaceae	Lysionotus pauciflorus Maxim.
Gesneriaceae	Oreocharis dasyantha var. ferruginosa K. Y. Pan
Gesneriaceae	Oreocharis dasyantha W. Y. Chun
Gesneriaceae	Oreocharis flavida Merrill
Gesneriaceae	Beccarinda tonkinensis (Pellegr.) B. L. Burtt
Gesneriaceae	Aeschynanthus acuminatus Wall.
Gesneriaceae	Aeschynanthus moningeriae (Merrill) W. Y. Chun
Gesneriaceae	Chirita heterotricha Merrill
Gesneriaceae	Chirita sinensis Lindley
Gesneriaceae	Paraboea changjiangensis F. W. Xing & Z. X. Li
Gesneriaceae	Paraboea dictyoneura (Hance) B. L. Burtt
Gesneriaceae	Paraboea hainanensis (W. Y. Chun) B. L. Burtt
Gesneriaceae	Rhynchotechum discolor (Maximowicz) B. L. Burtt
Gesneriaceae	Rhynchotechum ellipticum (Wallich ex D. Dietrich) A. de Candolle
Gesneriaceae	Rhynchotechum formosanum Hatusima
Gesneriaceae	Stauranthera grandiflora Benth.
Gesneriaceae	Stauranthera umbrosa (Griff.) C. B. Clarke
Gesneriaceae	Epithema carnosum Benth.
Gesneriaceae	Boea philippensis C. B. Clarke
Gesneriaceae	Rhynchoglossum obliquum Bl.
Gisekiaceae	Gisekia pharnaceoides L.
Gisekiaceae	Gisekia pierrei Gagnepain
Gnetaceae	Gnetum hainanense C. Y. Cheng ex L. K. Fu et al.
Gnetaceae	Gnetum luofuense C. Y. Cheng in W. C. Cheng et al.
Gnetaceae	Gnetum montanum Markgr.
Gnetaceae	Gnetum parvifolium (Warburg) W. C. Cheng
Haloragaceae	Gonocarpus chinensis (Loureiro) Orchard
Haloragaceae	Gonocarpus micranthus Thunberg
Haloragaceae	Myriophyllum spicatum L.
Haloragaceae	Myriophyllum tetrandrum Roxburgh
Hamamelidaceae	Chunia bucklandioides H. T. Chang
Hamamelidaceae	Semiliquidambar cathayensis H. T. Chang
Hamamelidaceae	Corylopsis multiflora Hance
Hamamelidaceae	Loropetalum chinense (R. Brown) Oliver
Hamamelidaceae	Eustigma oblongifolium Gardner & Champion
Hamamelidaceae	Exbucklandia tonkinensis (Lecomte) H. T. Chang
Hamamelidaceae	Rhodoleia championii Hooker
Hamamelidaceae	Rhodoleia stenopetala H. T. Chang
Hamamelidaceae	Distyliopsis salicifolia (Li) P. K. Endress
Hamamelidaceae	Distyliopsis tutcheri (Hemsley) P. K. Endress
Hamamelidaceae	Distylium myricoides Hemsley
Hamamelidaceae	Distylium racemosum Siebold & Zuccarini
Hamamelidaceae	Distylium rigidifolium H.T.Chang
Hernandiaceae	Illigera celebica Miq.
Hernandiaceae	Illigera parviflora Dunn
Hernandiaceae	Illigera rhodantha Hance
Hernandiaceae	Illigera rhodantha var. dunniana (H. Léveillé) Kubitzki
Hernandiaceae	Hernandia nymphaeifolia (C. Presl) Kubitzki
Hydrangeaceae	Pileostegia viburnoides Hook. f. et Thoms.
Hydrangeaceae	Pileostegia viburnoides var. glabrescens (C. C. Yang) S. M. Hwang Hook.
Hydrangeaceae	Schizophragma integrifolium Oliv.
Hydrangeaceae	Dichroa febrifuga Lour.
Hydrangeaceae	Dichroa mollissima Merr.
Hydrocharitaceae	Hydrilla verticillata
Hydrocharitaceae	Hydrilla verticillata var. roxburghii Caspary
Hydrocharitaceae	Hydrocharis dubia (Bl.) Back.
Hydrocharitaceae	Blyxa aubertii Richard
Hydrocharitaceae	Blyxa japonica (Miquel) Maximowicz ex Ascherson & Gürke in Engler & Pra
Hydrocharitaceae	Blyxa leiosperma Koidzumi
Hydrocharitaceae	Enhalus acoroides (Linnaeus f.) Royle
Hydrocharitaceae	Halophila beccarii Ascherson
Hydrocharitaceae	Halophila minor (Zollinger) Hartog
Hydrocharitaceae	Halophila ovalis (R. Brown) J. D. Hooker
Hydrocharitaceae	Thalassia hemprichii (Ehrenberg ex Solms) Ascherson
Hydrocharitaceae	Ottelia acuminata (Gagnepain) Dandy
Hydrocharitaceae	Ottelia alismoides (Linnaeus) Persoon
Hydrocharitaceae	Ottelia cordata (Wallich) Dandy
Hydrocharitaceae	Najas chinensis N. Z. Wang
Hydrocharitaceae	Najas gracillima (A. Braun ex Engelmann) Magnus
Hydrocharitaceae	Najas graminea Delile
Hydrocharitaceae	Najas minor All.
Hydroleaceae	Hydrolea zeylanica (L.) Vahl
Hypericaceae	Cratoxylum cochinchinense (Loureiro) Blume
Hypericaceae	Cratoxylum formosum (Jack) Dyer
Hypericaceae	Hypericum gramineum G. Forster
Hypericaceae	Hypericum japonicum Thunb. ex Murray
Hypoxidaceae	Curculigo capitulata (Loureiro) Kuntze
Hypoxidaceae	Curculigo glabrescens (Ridley) Merrill
Hypoxidaceae	Curculigo orchioides
Hypoxidaceae	Hypoxis aurea Loureiro
Icacinaceae	Gonocaryum lobbianum (Miers) kurz
Icacinaceae	Mappianthus iodoides Hand.-Mazz.
Icacinaceae	Nothapodytes obtusifolia (Merrill) R. A. Howard
Icacinaceae	Platea latifolia Bl.
Icacinaceae	Platea parvifolia Merrill & Chun
Icacinaceae	Iodes vitiginea (Hance) Hemsl.
Icacinaceae	Pyrenacantha volubilis Wight
Icacinaceae	Gomphandra tetrandra (Wall. in Roxb.) Sleum.
Icacinaceae	Apodytes dimidiata E. Meyer
Iridaceae	Belamcanda chinensis (L.) DC.
Iridaceae	Iris japonica Thunb.
Iridaceae	Iris speculatrix Hance
Iteaceae	Itea coriacea Y. C. Wu
Iteaceae	Itea macrophylla Wall.
Ixonanthaceae	Ixonanthes reticulata Jack
Juglandaceae	Cyclocarya paliurus (Batal.) lljinsk.
Juglandaceae	Pterocarya stenoptera C. DC.
Juglandaceae	Engelhardia fenzelii Merr.
Juglandaceae	Engelhardia hainanensis Chen
Juglandaceae	Engelhardia roxburghiana
Juglandaceae	Engelhardia spicata Lesch. ex Bl.
Juglandaceae	Engelhardia spicata var. colebrookeana (Lindley) Koorders & Valeton
Juglandaceae	Engelhardia unijuga Chun ex P.Y. Chen
Juncaceae	Juncus effusus Linn.
Juncaceae	Juncus prismatocarpus R. Br.
Lamiaceae	Schnabelia oligophylla Handel-Mazzetti
Lamiaceae	Wenchengia alternifolia C. Y. Wu & S. Chow
Lamiaceae	Perilla frutescens var. purpurascens (Hayata) H. W. Li
Lamiaceae	Ajuga decumbens Thunb.
Lamiaceae	Ajuga macrosperma Wall. ex Benth.
Lamiaceae	Ajuga nipponensis Makino
Lamiaceae	Elsholtzia ciliata (Thunberg) Hylander
Lamiaceae	Glechoma longituba (Nakai) Kuprianova
Lamiaceae	Leonurus japonicus Houttuyn
Lamiaceae	Leonurus sibiricus Linnaeus
Lamiaceae	Clinopodium chinense (Benth.) O. Kuntze
Lamiaceae	Nosema cochinchinensis (Loureiro) Merrill
Lamiaceae	Tsoongia axillariflora Merr.
Lamiaceae	Hymenopyramis cana Craib
Lamiaceae	Mesona chinensis Bentham
Lamiaceae	Microtoena insuavis (Hance) Prain ex Briquet
Lamiaceae	Paraphlomis javanica (Blume) Prain
Lamiaceae	Paraphlomis javanica var. angustifolia C. Y. Wu & H. W. Li ex C. L. Xian
Lamiaceae	Paraphlomis javanica var. coronata (Vaniot) C. Y. Wu & H. W. Li
Lamiaceae	Paraphlomis pagantha Dunn
Lamiaceae	Cymaria acuminata Decaisne
Lamiaceae	Cymaria dichotoma Bentham
Lamiaceae	Gomphostemma chinense Oliver
Lamiaceae	Gomphostemma chinense var. cauliflorum C. Y. Wu
Lamiaceae	Gomphostemma hainanense C. Y. Wu
Lamiaceae	Gomphostemma lucidum Wallich ex Bentham
Lamiaceae	Mosla dianthera (Buchanan-Hamilton ex Roxburgh) Maximowicz
Lamiaceae	Mosla scabra (Thunberg) C. Y. Wu & H. W. Li
Lamiaceae	Sphenodesme floribunda Chun & How
Lamiaceae	Sphenodesme involucrata (Presl) Robinson
Lamiaceae	Sphenodesme pentandra var. wallichiana (Schauer) Munir
Lamiaceae	Achyrospermum densiflorum Blume
Lamiaceae	Isodon macrocalyx (Dunn) Kudo
Lamiaceae	Isodon walkeri (Arnott) H. Hara
Lamiaceae	Orthosiphon rubicundus var. hainanensis Sun ex C. Y. Wu
Lamiaceae	Anisomeles indica (Linnaeus) Kuntze
Lamiaceae	Dysophylla stellata (Loureiro) Bentham
Lamiaceae	Dysophylla stellata var. hainanensis (C.Y. Wu & S.J. Hsuan) C.Y. Wu & H.
Lamiaceae	Basilicum polystachyon (Linnaeus) Moench
Lamiaceae	Coleus carnosifolius (Hemsley) Dunn
Lamiaceae	Gmelina hainanensis Oliver
Lamiaceae	Pogostemon auricularius (Linnaeus) Hasskarl
Lamiaceae	Pogostemon esquirolii (H. Léveillé) C. Y. Wu & Y. C. Huang
Lamiaceae	Premna chevalieri P. Dop
Lamiaceae	Premna fordii Dunn
Lamiaceae	Premna hainanensis Chun & How
Lamiaceae	Premna herbacea Roxburgh
Lamiaceae	Premna maclurei Merrill
Lamiaceae	Premna microphylla Turczaninow
Lamiaceae	Premna octonervia Merrill & Metcalf
Lamiaceae	Premna serratifolia Linnaeus
Lamiaceae	Premna subscandens Merrill
Lamiaceae	Hyptis brevipes Poiteau
Lamiaceae	Hyptis rhomboidea Martius & Galeotti
Lamiaceae	Hyptis suaveolens (Linnaeus) Poiteau
Lamiaceae	Leucas aspera (Willdenow) Link
Lamiaceae	Leucas chinensis (Retzius) R. Brown
Lamiaceae	Leucas mollissima var. chinensis Bentham
Lamiaceae	Leucas mollissima Wallich ex Bentham
Lamiaceae	Leucas zeylanica (Linnaeus) R. Brown
Lamiaceae	Callicarpa basitruncata Merrill ex Moldenke
Lamiaceae	Callicarpa brevipes (Bentham) Hance
Lamiaceae	Callicarpa brevipes var. obovata Chang
Lamiaceae	Callicarpa candicans (N. L. Burman) Hochreutiner
Lamiaceae	Callicarpa cathayana Chang
Lamiaceae	Callicarpa erythrosticta Merrill & Chun
Lamiaceae	Callicarpa formosana Rolfe
Lamiaceae	Callicarpa kochiana Makino
Lamiaceae	Callicarpa kochiana var. laxiflora (Chang) W. Z. Fang
Lamiaceae	Callicarpa loboapiculata Metcalf
Lamiaceae	Callicarpa longifolia Lam.
Lamiaceae	Callicarpa longifolia var. lanceolaria (Roxb.) C. B. Clarke in Hook. f.
Lamiaceae	Callicarpa longissima (Hemsley) Merrill
Lamiaceae	Callicarpa longissima fo. subglabra C. P'ei
Lamiaceae	Callicarpa macrophylla Vahl
Lamiaceae	Callicarpa nudiflora Vahl
Lamiaceae	Callicarpa rubella Lindl.
Lamiaceae	Callicarpa rubella Lindl. f. angustata P' ei
Lamiaceae	Clerodendrum bungei Steud.
Lamiaceae	Clerodendrum canescens Wallich ex Walpers
Lamiaceae	Clerodendrum chinense (Osbeck) Mabberley
Lamiaceae	Clerodendrum cyrtophyllum Turcz.
Lamiaceae	Clerodendrum fortunatum Linnaeus
Lamiaceae	Clerodendrum hainanense Handel-Mazzetti
Lamiaceae	Clerodendrum inerme (Linnaeus) Gaertner
Lamiaceae	Clerodendrum japonicum (Thunb.) Sweet
Lamiaceae	Clerodendrum kwangtungense Handel-Mazzetti
Lamiaceae	Clerodendrum lindleyi Decaisne ex Planchon
Lamiaceae	Ocimum basilicum Linnaeus
Lamiaceae	Ocimum basilicum var. pilosum (Willdenow) Bentham
Lamiaceae	Ocimum sanctum Linnaeus
Lamiaceae	Vitex canescens Kurz
Lamiaceae	Vitex negundo Linn.
Lamiaceae	Vitex negundo var. cannabifolia (Siebold & Zuccarini) Handel-Mazzetti
Lamiaceae	Vitex pierreana Dop
Lamiaceae	Vitex quinata (Lour.) Williams
Lamiaceae	Vitex quinata (Lour.) Williams var. puberula (Lam) Moldenke
Lamiaceae	Vitex rotundifolia Linnaeus f.
Lamiaceae	Vitex trifolia L.
Lamiaceae	Vitex tripinnata (Loureiro) Merrill
Lamiaceae	Salvia japonica Thunberg
Lamiaceae	Salvia plebeia R. Brown
Lamiaceae	Scutellaria barbata D. Don
Lamiaceae	Scutellaria formosana N. E. Brown
Lamiaceae	Scutellaria formosana var. pubescens C. Y. Wu & H. W. Li
Lamiaceae	Scutellaria hainanensis C. Y. Wu
Lamiaceae	Scutellaria indica Linnaeus
Lamiaceae	Scutellaria javanica Junghuhn
Lamiaceae	Scutellaria luzonica var. lotungensis C.Y. Wu & C. Chen
Lamiaceae	Teucrium viscidum Blume
Lardizabalaceae	Sargentodoxa cuneata (Oliv.) Rehd. et Wils.
Lardizabalaceae	Stauntonia chinensis DC.
Lardizabalaceae	Stauntonia oligophylla Merrill & Chun
Lauraceae	Lindera aggregata (Sims) Kostermans
Lauraceae	Lindera aggregata var. playfairii (Hemsley) H. P. Tsui
Lauraceae	Lindera chunii Merrill
Lauraceae	Lindera kwangtungensis (H. Liu) C. K. Allen
Lauraceae	Lindera metcalfiana C. K. Allen
Lauraceae	Lindera nacusua (D. Don) Merr.
Lauraceae	Lindera robusta (C. K. Allen) H. P. Tsui
Lauraceae	Lindera tonkinensis Lecomte
Lauraceae	Neocinnamomum lecomtei Liou Ho
Lauraceae	Syndiclis chinensis C. K. Allen
Lauraceae	Syndiclis lotungensis S. K. Lee
Lauraceae	Actinodaphne glaucina C. K. Allen
Lauraceae	Actinodaphne paotingensis Yen C. Yang & P. H. Huang
Lauraceae	Actinodaphne pilosa (Loureiro) Merrill
Lauraceae	Alseodaphne hainanensis Merrill
Lauraceae	Alseodaphne rugosa Merrill & Chun
Lauraceae	Dehaasia hainanensis Kostermans
Lauraceae	Machilus breviflora (Bentham) Hemsley
Lauraceae	Machilus chinensis (Bentham) Hemsley
Lauraceae	Machilus cicatricosa S. K. Lee
Lauraceae	Machilus dinganensis S. K. Lee & F. N. Wei
Lauraceae	Machilus foonchewii S. K. Lee
Lauraceae	Machilus gamblei King ex J. D. Hooker
Lauraceae	Machilus grijsii Hance
Lauraceae	Machilus lohuiensis S. K. Lee
Lauraceae	Machilus monticola S. K. Lee
Lauraceae	Machilus nakao S. K. Lee
Lauraceae	Machilus oculodracontis Chun
Lauraceae	Machilus pomifera (Kostermans) S. K. Lee
Lauraceae	Machilus robusta W. W. Sm.
Lauraceae	Machilus salicina Hance
Lauraceae	Machilus velutina Champion ex Bentham
Lauraceae	Phoebe bournei (Hemsley) Yen C. Yang
Lauraceae	Phoebe hainanensis Merrill
Lauraceae	Phoebe hungmaoensis S.K.Lee
Lauraceae	Phoebe tavoyana (Meissn.) Hook. f.
Lauraceae	Phoebe yaiensis S. K. Lee
Lauraceae	Endiandra hainanensis Merrill & F. P. Metcalf ex C. K. Allen
Lauraceae	Neolitsea buisanensis Yamamoto & Kamikoti
Lauraceae	Neolitsea cambodiana Lecomte
Lauraceae	Neolitsea cambodiana var. glabra C. K. Allen
Lauraceae	Neolitsea chui Merrill
Lauraceae	Neolitsea ellipsoidea C. K. Allen
Lauraceae	Neolitsea hainanensis Yen C. Yang & P. H. Huang
Lauraceae	Neolitsea howii C. K. Allen
Lauraceae	Neolitsea oblongifolia Merrill & Chun
Lauraceae	Neolitsea obtusifolia Merrill
Lauraceae	Neolitsea ovatifolia Yen C. Yang & P. H. Huang
Lauraceae	Neolitsea phanerophlebia Merrill
Lauraceae	Neolitsea pulchella (Meisner) Merrill
Lauraceae	Cinnamomum bejolghota (Buch.-Ham.) Sweet
Lauraceae	Cinnamomum burmannii (C. G. & Th. Nees) Bl.
Lauraceae	Cinnamomum illicioides A. Chevalier
Lauraceae	Cinnamomum liangii C. K. Allen
Lauraceae	Cinnamomum micranthum (Hayata) Hayata
Lauraceae	Cinnamomum parthenoxylon (Jack) Meisner
Lauraceae	Cinnamomum rigidissimum Hung T. Chang
Lauraceae	Cinnamomum tsangii Merrill
Lauraceae	Cinnamomum tsoi C. K. Allen
Lauraceae	Litsea acutivena Hayata
Lauraceae	Litsea baviensis Lecomte
Lauraceae	Litsea cubeba (Loureiro) Persoon
Lauraceae	Litsea elongata (Nees) J. D. Hooker
Lauraceae	Litsea glutinosa (Loureiro) C. B. Robinson
Lauraceae	Litsea glutinosa var. brideliifolia (Hayata) Merrill
Lauraceae	Litsea lancifolia (Roxb. ex Nees) Benth.
Lauraceae	Litsea lancilimba Merr.
Lauraceae	Litsea litseifolia (C. K. Allen) Yen C. Yang & P. H. Huang
Lauraceae	Litsea monopetala (Roxb.) Pers.
Lauraceae	Litsea pseudoelongata H. Liu
Lauraceae	Litsea rotundifolia Hemsley
Lauraceae	Litsea rotundifolia var. oblongifolia (Nees) C. K. Allen
Lauraceae	Litsea salicifolia (Roxburgh ex Nees) J. D. Hooker
Lauraceae	Litsea variabilis Hemsl.
Lauraceae	Litsea verticillata Hance
Lauraceae	Litsea verticillifolia Yen C. Yang & P. H. Huang
Lauraceae	Beilschmiedia appendiculata (C. K. Allen) S. K. Lee & Y. T. Wei
Lauraceae	Beilschmiedia baotingensis S. K. Lee & Y. T. Wei
Lauraceae	Beilschmiedia brevifolia Y. T. Wei
Lauraceae	Beilschmiedia brevipaniculata C. K. Allen
Lauraceae	Beilschmiedia glauca S. K. Lee & L. F. Lau
Lauraceae	Beilschmiedia intermedia C. K. Allen
Lauraceae	Beilschmiedia laevis C. K. Allen
Lauraceae	Beilschmiedia longipetiolata Allen
Lauraceae	Beilschmiedia macropoda C. K. Allen
Lauraceae	Beilschmiedia obconica C. K. Allen
Lauraceae	Beilschmiedia percoriacea C. K. Allen
Lauraceae	Beilschmiedia pergamentacea C. K. Allen
Lauraceae	Beilschmiedia tsangii Merr.
Lauraceae	Beilschmiedia tungfangensis S. K. Lee & L. F. Lau
Lauraceae	Beilschmiedia wangii C. K. Allen
Lauraceae	Beilschmiedia yunnanensis Hu
Lauraceae	Cassytha filiformis Linn.
Lauraceae	Cryptocarya chinensis (Hance) Hemsley
Lauraceae	Cryptocarya chingii W. C. Cheng
Lauraceae	Cryptocarya concinna Hance
Lauraceae	Cryptocarya densiflora B1.
Lauraceae	Cryptocarya hainanensis Merrill
Lauraceae	Cryptocarya impressinervia H. W. Li
Lauraceae	Cryptocarya leiana C. K. Allen
Lauraceae	Cryptocarya maclurei Merrill
Lauraceae	Cryptocarya metcalfiana C. K. Allen
Lauraceae	Cryptocarya tsangii Nakai
Lecythidaceae	Barringtonia asiatica (Linnaeus) Kurz
[truncated: 1,895 more rows]
